# Supplementary material for: Genome Analysis of Environmental and Clinical P. aeruginosa Isolates from Sequence Type-1146
Source: PLoS One. 2014 Oct 15;9(10):e107754. doi: 10.1371/journal.pone.0107754 (PMC4198096; doi:10.1371/journal.pone.0107754)
Supplement: Table S2 — Description of the exclusive genes analysed in ST-1146 isolates. (XLSX) [file pone.0107754.s004.xlsx]

## Sheet: Hoja1
Table S2. Description of the exclusive genes analysed in ST-1146 isolates
Isolate	gene_id	length (aminoacids)	Contig	Nucleotide sequence present in the other ST-1146 isolates	Exclusivity reason	Description	Query	Similarity
P37	gene_id 1626	204	33	YES	Indel	putative aldehyde dehydrogenase	100	100
P37	gene_id 1985	164	41	YES	Indel	probable transcriptional regulator	100	99
P37	gene_id 2762	113	52	YES	Indel	PTS system N-acetylglucosamine-specific IIBC component	100	99
P37	gene_id 2895	44	52	YES	Indel	putative amino acid ABC transporter	100	100
P37	gene_id 2896	115	52	YES	Indel	putative amino acid ABC transporter	100	100
P37	gene_id 3145	143	59	YES	Indel	putative two-component sensor	100	99
P37	gene_id 3153	87	59	YES	Indel	NADH dehydrogenase I chain N	100	99
P37	gene_id 3201	161	59	YES	Indel	putative transcriptional regulator, LysR family	100	99
P37	gene_id 3202	134	59	YES	Indel	putative transcriptional regulator, LysR family	100	99
P37	gene_id 3647	766	73	YES	Indel	putative ABC-type multidrug transport system, permease component	100	99
P37	gene_id 4719	119	86	YES	Indel	aspartyl/glutamyl-tRNA amidotransferase subunit A	100	99
P37	gene_id 5544	125	102	YES	Indel	probable transcriptional regulator	100	99
P37	gene_id 5852	338	134	NO		insertion sequence (IS5 family)	100	100
P37	gene_id 5856	167	137	NO		insertion element (IS1 family)	100	99
P37	gene_id 5860	158	140	NO		insertion sequence (IS3 family)	100	100
P47	gene_id 365	170	7	YES	Indel	flagellar basal body rod protein FlgF	100	99
P47	gene_id 366	114	7	YES	Indel	flagellar basal body rod protein	99	100
P47	gene_id 1583	68	23	YES	Indel	glucosyltransferase MdoH; glucan biosynthesis protein D	100	100
P47	gene_id 2105	310	32	YES	Indel	serine/threonine protein kinase PpkA	100	99
P47	gene_id 2863	56	38	YES	Indel	putative transcriptional regulator	100	99
P47	gene_id 3724	1170	50	YES	Indel	PvdL; peptide synthase	99	99
P47	gene_id 3976	792	54	YES	Indel	putative non-ribosomal peptide synthetase	100	99
P47	gene_id 4010	95	54	YES	Indel	ATP-dependent helicase HrpA	100	99
P47	gene_id 4875	71	66	YES	Indel	putative asparagine synthetase	100	98
P47	gene_id 4899	166	66	YES	Indel	putative outer membrane porin	100	100
P47	gene_id 4982	84	66	YES	Indel	hydrogen cyanide synthase	100	100
P47	gene_id 4994	75	66	YES	Indel	putative transcriptional regulator, LysR family	100	99
P49	gene_id 1644	146	34	YES	Indel	error-prone DNA polymerase	100	99
P49	gene_id 2921	65	54	YES	Indel	probable transcriptional regulator	100	99
P49	gene_id 3149	200	61	YES	Indel	probable D-alanyl-D-alanine carboxypeptidase	100	99
P49	gene_id 3450	224	70	YES	Indel	putative secretion protein	100	99
P49	gene_id 3559	205	70	YES	Indel	putative transmembrane protein	100	99
P49	gene_id 4255	79	87	YES	Indel	biotin synthase	100	98
P49	gene_id 4648	80	92	YES	Indel	probable transcriptional regulator	100	100
P49	gene_id 4699	46	94	YES	Indel	putative membrane protein	100	100
P49	gene_id 5148	61	102	YES	Indel	1-deoxyxylulose-5-phosphate synthase	100	100
P49	gene_id 5597	185	108	YES	Indel	putative two-component response regulator; putative two-component sensor	100	99
P49	gene_id 5598	91	30	YES	Indel	error-prone DNA polymerase; probable DNA polymerase alpha chain	100	99
P49	gene_id 5599	171	108	YES	Indel	error-prone DNA polymerase	100	99
P49	gene_id 5600	500	108	YES	Indel	error-prone DNA polymerase; probable DNA polymerase alpha chain	100	99
P49	gene_id 5862	121	138	YES	Indel	putative aldehyde dehydrogenase	100	99
P49	gene_id 5863	135	138	YES	Indel	putative ABC-type amino acid transporter	100	99
P49	gene_id 853	234	22	YES	Indel	aerotaxis receptor	100	99
SD9	gene_id 33	193	7	YES	Indel	putative MFS transporter	100	100
SD9	gene_id 34	149	7	YES	Indel	putative clavaminic acid synthetase; putative major facilitator superfamily (MFS) transporter	100	99
SD9	gene_id 552	45	21	YES	Indel	pscJ type III export protein	100	100
SD9	gene_id 553	35	21	YES	Indel	pscJ type III export protein	100	100
SD9	gene_id 632	410	24	NO		P. aeruginosa phage F116	99	90
SD9	gene_id 633	115	24	NO		unknown
SD9	gene_id 634	53	24	NO		P. aeruginosa phage F116	100	98
SD9	gene_id 635	140	24	NO		P. aeruginosa phage F116	100	97
SD9	gene_id 636	40	24	NO		P. aeruginosa phage F116	93	100
SD9	gene_id 637	483	24	NO		Pseudomonas phage PAJU2	27	98
SD9	gene_id 638	143	24	NO		Pseudomonas phage phi297; P. aeruginosa phague F116	83	87
SD9	gene_id 639	602	24	NO		Pseudomonas phage H66	60	93
SD9	gene_id 640	206	24	NO		Pseudomonas phage YMC/01/01/P52_PAE_BP	100	99
SD9	gene_id 641	703	24	NO		Pseudomonas phage phi297	100	99
SD9	gene_id 642	62	24	NO		P. aeruginosa phage F116	100	98
SD9	gene_id 643	407	24	NO		Pseudomonas phage H66	74	98
SD9	gene_id 644	166	24	NO		Pseudomonas phage H66	100	98
SD9	gene_id 645	201	24	NO		P. aeruginosa phage F116	100	99
SD9	gene_id 646	184	24	NO		P. aeruginosa phage F116	100	99
SD9	gene_id 647	338	24	NO		P. aeruginosa phage F116	100	97
SD9	gene_id 648	251	24	NO		P. aeruginosa phage F116	100	99
SD9	gene_id 649	50	24	NO		P. aeruginosa phage F116	100	100
SD9	gene_id 650	39	24	NO		P. aeruginosa phage F116	100	99
SD9	gene_id 651	123	24	NO		P. aeruginosa phage F116	100	99
SD9	gene_id 652	73	24	NO		P. aeruginosa phage F116	100	100
SD9	gene_id 653	48	24	NO		P. aeruginosa phage F116	100	99
SD9	gene_id 654	167	24	NO		P. aeruginosa phage F116	100	99
SD9	gene_id 655	123	24	NO		P. aeruginosa phage F116	100	99
SD9	gene_id 656	70	24	NO		P. aeruginosa phage F116	100	93
SD9	gene_id 657	52	24	NO		unknown
SD9	gene_id 658	68	24	NO		P. aeruginosa strain PACS171b clone fa1390, complete sequence	100	79
SD9	gene_id 659	97	24	NO		P. aeruginosa phage F116	99	99
SD9	gene_id 660	267	24	NO		P. aeruginosa phage F116	100	99
SD9	gene_id 661	66	24	NO		P. aeruginosa phage F116	100	100
SD9	gene_id 662	338	24	NO		P. aeruginosa phage F116	100	99
SD9	gene_id 663	285	24	NO		P. aeruginosa phage F116	100	99
SD9	gene_id 664	183	24	NO		Pseudomonas phage H66	100	96
SD9	gene_id 665	169	24	NO		Pseudomonas phage H66	100	97
SD9	gene_id 666	164	24	NO		P. aeruginosa phage F116	90	96
SD9	gene_id 667	120	24	NO		Pseudomonas phage H66	100	97
SD9	gene_id 668	427	24	NO		Pseudomonas phage H66	100	98
SD9	gene_id 669	772	24	NO		Pseudomonas phage H66	99	97
SD9	gene_id 670	376	24	NO		P. aeruginosa phage F116	100	99
SD9	gene_id 671	430	24	NO		P. aeruginosa phage F116	100	99
SD9	gene_id 672	159	24	NO		P. aeruginosa phage F116	100	100
SD9	gene_id 673	290	24	NO		P. aeruginosa phage F116	100	99
SD9	gene_id 674	225	24	NO		P. aeruginosa phage F116	100	96
SD9	gene_id 675	68	24	NO		P. aeruginosa phage F116	100	99
SD9	gene_id 676	135	24	NO		P. aeruginosa phage F116	100	97
SD9	gene_id 677	131	24	NO		unknown
SD9	gene_id 678	111	24	NO		Pseudomonas phage H66/ P. aeruginosa phage F116	91	88
SD9	gene_id 679	285	24	NO		Pseudomonas phage H66/ P. aeruginosa phage F116	100	99
SD9	gene_id 680	987	24	NO		Pseudomonas phage H66	100	98
SD9	gene_id 681	396	24	NO		P. aeruginosa phage F116	100	95
SD9	gene_id 682	196	24	NO		Pseudomonas phage H66	100	96
SD9	gene_id 683	865	24	NO		P. aeruginosa phage F116	100	87
SD9	gene_id 684	109	24	NO		unknown
SD9	gene_id 685	283	24	NO		P. aeruginosa phage F116	99	78
SD9	gene_id 686	630	24	NO		Pseudomonas phage H66	100	94
SD9	gene_id 687	724	24	NO		P. aeruginosa phage F116	72	93
SD9	gene_id 688	3782	24	NO		Pseudomonas phage H66	99	97
SD9	gene_id 689	79	24	NO		Pseudomonas phage H66/ P. aeruginosa phage F116	100	99
SD9	gene_id 690	177	24	NO		P. aeruginosa phague F116	100	97
SD9	gene_id 691	172	24	NO		P. aeruginosa phague F116	100	97
SD9	gene_id 692	197	24	NO		Pseudomonas phage H66/ P. aeruginosa phage F116	100	98
SD9	gene_id 693	141	24	NO		Pseudomonas phage H66	98	93
SD9	gene_id 694	170	24	NO		Pseudomonas phage H66	99	87
SD9	gene_id 872	49	32	YES	Indel	putative fimbrial protein	100	100
SD9	gene_id 1222	262	37	YES	Indel	N-acetylmuramoyl-L-alanine amidase; DNA mismatch repair protein	100	99
SD9	gene_id 1284	127	38	YES	Indel	putative fatty acid desaturase	100	100
SD9	gene_id 1352	700	40	YES	Indel	putative Na+/phosphate symporter	100	99
SD9	gene_id 1491	367	41	YES	Indel	phenylalanyl-tRNA synthetase subunit beta	100	99
SD9	gene_id 1564	282	41	NO		unknown
SD9	gene_id 1565	27	41	NO		unknown
SD9	gene_id 1566	35	41	NO		unknown
SD9	gene_id 1604	355	41	NO		unknown
SD9	gene_id 1605	103	41	NO		unknown
SD9	gene_id 1837	109	47	YES	Indel	5'-methylthioadenosine phosphorylase	100	99
SD9	gene_id 1838	132	47	YES	Indel	5'-methylthioadenosine phosphorylase	100	99
SD9	gene_id 1916	108	49	YES	Indel	putative two-component response regulator	100	99
SD9	gene_id 2021	139	53	YES	Indel	probable transcriptional regulator	100	99
SD9	gene_id 2036	67	53	YES	Indel	probable hydrolase	100	98
SD9	gene_id 2391	264	55	YES	Indel	phosphoenolpyruvate carboxylase	100	99
SD9	gene_id 2422	374	55	YES	Indel	protein-PII uridylyltransferase	100	99
SD9	gene_id 2426	46	55	YES	Indel	translation elongation factor Ts	99	99
SD9	gene_id 2506	71	56	NO		hypothetical protein of bacteriophage Pf1	100	100
SD9	gene_id 2508	659	56	NO		unknown
SD9	gene_id 2621	53	58	YES	Indel	flagellar hook-associated protein	100	100
SD9	gene_id 3390	197	73	YES	Indel	4-hydroxybenzoate transporter PcaK	100	99
SD9	gene_id 3439	108	73	YES	Indel	anaerobically-induced outer membrane porin	100	99
SD9	gene_id 3567	636	75	YES	Indel	probable ATP-dependent helicase	100	99
SD9	gene_id 3651	66	75	YES	Indel	putative ATP-binding component of ABC transporter; phosphonate metabolism protein PhnM	100	99
SD9	gene_id 3658	96	75	YES	Indel	putative transcriptional regulator	100	99
SD9	gene_id 3676	157	75	YES	Indel	probable transcriptional regulator	100	100
SD9	gene_id 3677	101	75	YES	Indel	putative transcriptional regulator	100	100
SD9	gene_id 4313	205	93	YES	Indel	putative chemotaxis transducer	100	99
SD9	gene_id 4364	90	93	YES	Indel	thiosulfate sulfurtransferase	100	99
SD9	gene_id 4678	107	104	YES	Indel	putative binding protein component of ABC transpor	100	100
SD9	gene_id 5514	208	123	YES	Indel	putative membrane protein	100	99
SD9	gene_id 5531	232	124	NO		unknown
SD9	gene_id 5532	155	124	NO		unknown
SD9	gene_id 5640	480	127	YES	Indel	hemagglutination activity domain protein	100	99
SD9	gene_id 5895	299	135	NO		unknown
SD9	gene_id 5896	372	135	NO		unknown
SD9	gene_id 5897	273	135	NO		unknown

## Sheet: Hoja3
Table S2. Description of the exclusive genes analysed in ST-1146 isolates
Isolate	gene_id (MetaGeneMark)	locus_tag (NCBI PGAP)	length (aminoacids)	Contig	Nucleotide sequence present in the other ST-1146 isolates	Exclusivity reason	Description	Query	Similarity
SD9	gene_id 632	C531_03151	410	24	NO		P. aeruginosa phage F116	99	90
SD9	gene_id 633	C531_03156	115	24	NO		unknown
SD9	gene_id 634	C531_03161	53	24	NO		P. aeruginosa phage F116	100	98
SD9	gene_id 635	C531_03166	140	24	NO		P. aeruginosa phage F116	100	97
SD9	gene_id 636	C531_03171	40	24	NO		P. aeruginosa phage F116	93	100
SD9	gene_id 637	C531_03176	483	24	NO		Pseudomonas phage PAJU2	27	98
SD9	gene_id 638	C531_03181	143	24	NO		Pseudomonas phage phi297; P. aeruginosa phague F116	83	87
SD9	gene_id 639	C531_03186	602	24	NO		Pseudomonas phage H66	60	93
SD9	gene_id 640		206	24	NO		Pseudomonas phage YMC/01/01/P52_PAE_BP	100	99
SD9	gene_id 641		703	24	NO		Pseudomonas phage phi297	100	99
SD9	gene_id 642	C531_03201	62	24	NO		P. aeruginosa phage F116	100	98
SD9	gene_id 643	C531_03206	407	24	NO		Pseudomonas phage H66	74	98
SD9	gene_id 644	C531_03211	166	24	NO		Pseudomonas phage H66	100	98
SD9	gene_id 645	C531_03216	201	24	NO		P. aeruginosa phage F116	100	99
SD9	gene_id 646	C531_03221	184	24	NO		P. aeruginosa phage F116	100	99
SD9	gene_id 647	C531_03226	338	24	NO		P. aeruginosa phage F116	100	97
SD9	gene_id 648	C531_03231	251	24	NO		P. aeruginosa phage F116	100	99
SD9	gene_id 649		50	24	NO		P. aeruginosa phage F116	100	100
SD9	gene_id 650		39	24	NO		P. aeruginosa phage F116	100	99
SD9	gene_id 651	C531_03236	123	24	NO		P. aeruginosa phage F116	100	99
SD9	gene_id 652	C531_03241	73	24	NO		P. aeruginosa phage F116	100	100
SD9	gene_id 653	C531_03246	48	24	NO		P. aeruginosa phage F116	100	99
SD9	gene_id 654	C531_03251	167	24	NO		P. aeruginosa phage F116	100	99
SD9	gene_id 655	C531_03256	123	24	NO		P. aeruginosa phage F116	100	99
SD9	gene_id 656		70	24	NO		P. aeruginosa phage F116	100	93
SD9	gene_id 657		52	24	NO		unknown
SD9	gene_id 658	C531_03266	68	24	NO		P. aeruginosa strain PACS171b clone fa1390, complete sequence	100	79
SD9	gene_id 659	C531_03271	97	24	NO		P. aeruginosa phage F116	99	99
SD9	gene_id 660	C531_03276	267	24	NO		P. aeruginosa phage F116	100	99
SD9	gene_id 661	C531_03281	66	24	NO		P. aeruginosa phage F116	100	100
SD9	gene_id 662	C531_03286	338	24	NO		P. aeruginosa phage F116	100	99
SD9	gene_id 663	C531_03291	285	24	NO		P. aeruginosa phage F116	100	99
SD9	gene_id 664	C531_03296	183	24	NO		Pseudomonas phage H66	100	96
SD9	gene_id 665	C531_03301	169	24	NO		Pseudomonas phage H66	100	97
SD9	gene_id 666	C531_03306	164	24	NO		P. aeruginosa phage F116	90	96
SD9	gene_id 667	C531_03316	120	24	NO		Pseudomonas phage H66	100	97
SD9	gene_id 668	C531_03321	427	24	NO		Pseudomonas phage H66	100	98
SD9	gene_id 669	C531_03326	772	24	NO		Pseudomonas phage H66	99	97
SD9	gene_id 670	C531_03331	376	24	NO		P. aeruginosa phage F116	100	99
SD9	gene_id 671	C531_03336	430	24	NO		P. aeruginosa phage F116	100	99
SD9	gene_id 672	C531_03341	159	24	NO		P. aeruginosa phage F116	100	100
SD9	gene_id 673	C531_03346	290	24	NO		P. aeruginosa phage F116	100	99
SD9	gene_id 674	C531_03351	225	24	NO		P. aeruginosa phage F116	100	96
SD9	gene_id 675	C531_03356	68	24	NO		P. aeruginosa phage F116	100	99
SD9	gene_id 676	C531_03361	135	24	NO		P. aeruginosa phage F116	100	97
SD9	gene_id 677	C531_03366	131	24	NO		unknown
SD9	gene_id 678	C531_03371	111	24	NO		Pseudomonas phage H66/ P. aeruginosa phage F116	91	88
SD9	gene_id 679	C531_03376	285	24	NO		Pseudomonas phage H66/ P. aeruginosa phage F116	100	99
SD9	gene_id 680	C531_03381 (mas corto)	987	24	NO		Pseudomonas phage H66	100	98
SD9	gene_id 681	C531_03386	396	24	NO		P. aeruginosa phage F116	100	95
SD9	gene_id 682	C531_03391	196	24	NO		Pseudomonas phage H66	100	96
SD9	gene_id 683	C531_03396	865	24	NO		P. aeruginosa phage F116	100	87
SD9	gene_id 684	C531_03401	109	24	NO		unknown
SD9	gene_id 685	C531_03406	283	24	NO		P. aeruginosa phage F116	99	78
SD9	gene_id 686	C531_03411	630	24	NO		Pseudomonas phage H66	100	94
SD9	gene_id 687	C531_03421 (mas corto)	724	24	NO		P. aeruginosa phage F116	72	93
SD9	gene_id 688	C531_03431 (mas corto)	3782	24	NO		Pseudomonas phage H66	99	97
SD9	gene_id 689	C531_03436	79	24	NO		Pseudomonas phage H66/ P. aeruginosa phage F116	100	99
SD9	gene_id 690	C531_03441	177	24	NO		P. aeruginosa phague F116	100	97
SD9	gene_id 691	C531_03446	172	24	NO		P. aeruginosa phague F116	100	97
SD9	gene_id 692	C531_03451	197	24	NO		Pseudomonas phage H66/ P. aeruginosa phage F116	100	98
SD9	gene_id 693	C531_03456 (mas corto)	141	24	NO		Pseudomonas phage H66	98	93
SD9	gene_id 694	C531_03461	170	24	NO		Pseudomonas phage H66	99	87
