# Supplementary material for: Genome Analysis of Environmental and Clinical P. aeruginosa Isolates from Sequence Type-1146
Source: PLoS One. 2014 Oct 15;9(10):e107754. doi: 10.1371/journal.pone.0107754 (PMC4198096; doi:10.1371/journal.pone.0107754)
Supplement: Table S3 — Mutational profile of isolates P37, P47, P49 and SD9 compared with P. aeruginosa PAO1-UW. (XLSX) [file pone.0107754.s005.xlsx]

## Sheet: Hoja1
Table S3. Mutational profile of isolates P37, P47, P49 and SD9 compared with P. aeruginosa PAO1-UW.
Gene reference in PAO1	Initial Position	Final positition	Gene	Description	P37	P47	P49	SD9	% similarity with PAO1 genes (A)	% similarity with PAO1 genes (B)	% similarity with PAO1 genes (C)
PA0001	483	2027	DNA A	DNA replication, recombination, modification and repair	11	11	11	11
PA0002	2056	3159	DNA N	DNA replication, recombination, modification and repair	3	3	3	2
PA0003	3169	4278	recF	DNA replication, recombination, modification and repair	13	13	13	13
PA0004	4275	6695	gyrB	DNA replication, recombination, modification and repair	8	8	8	8
PA0005	7018	7791	lptA	Fatty acid and phospholipid metabolism	5	5	5	5
PA0006	7803	8339		Hypothetical, unclassified, unknown	2	2	2	2
PA0007	8671	10377		Membrane proteins	19	19	19	20
PA0008	10434	12488	glyS	Amino acid biosynthesis and metabolism; Translation, post-translational modification, degradation	21	20	20	20
PA0009	12488	13435	glyQ	Amino acid biosynthesis and metabolism; Translation, post-translational modification, degradation	5	5	5	5
PA0010	13540	14091	tag	DNA replication, recombination, modification and repair	3	3	3	3
PA0011	14235	15122		Cellwall/LPS/capsule; Antibiotic resistance and susceptibility; Adaptation, Protection	9	9	9	9
PA0012	15207	15473		Hypothetical, unclassified, unknown	0	0	0	0
PA0013	15620	16273		Membrane proteins	11	11	11	11
PA0014	16335	16607		Hypothetical, unclassified, unknown	8	8	8	8
PA0015	16900	17217		Hypothetical, unclassified, unknown	9	9	9	9
PA0016	17366	18739	trkA	Transport of small molecules	24	25	24	24
PA0017	18767	20071		Hypothetical, unclassified, unknown	19	19	19	20
PA0018	20068	21012	fmt	Amino acid biosynthesis and metabolism; Translation, post-translational modification, degradation	18	17	17	17
PA0019	21067	21573	def	Translation, post-translational modification, degradation	2	2	2	2
PA0020	21712	22737		Hypothetical, unclassified, unknown	4	4	4	4
PA0021	22872	23960		Membrane proteins	17	16	16	16
PA0022	24001	24558		Hypothetical, unclassified, unknown	1	1	1	1
PA0023	24568	25545	qor	Energy, metabolism	10	10	10	10
PA0024	25736	26653	hemF	Biosynthesis of cofactors, prosthetic groups and carriers	7	7	7	8
PA0025	26711	27535	aroE	Amino acid biosynthesis and metabolism	16	16	16	16
PA0026	27646	28632	plcB	Hypothetical, unclassified, unknown	11	11	11	11
PA0027	28613	29899		Hypothetical, unclassified, unknown	16	16	16	16
PA0028	29896	30498		Hypothetical, unclassified, unknown	9	9	9	9		98
PA0029	30502	32055		Membrane proteins; Transport of small molecules	24	24	24	24
PA0030	32060	32983		Transport of small molecules	5	5	5	5
PA0031	33000	34511	betC	Adaptation, Protection	11	11	11	12
PA0032	34624	35538		Transcriptional regulators	10	10	10	10
PA0032	35905	36270		Two-componentregulatory systems	2	2	2	2
PA0034	36278	36901	hptC	Transcriptional regulators; Two-component regulatory systems	2	2	2	2
PA0035	37087	37893	trpA	Amino acid biosynthesisandmetabolism	7	7	7	7
PA0036	37890	39098	trpB	Amino acid biosynthesis and metabolism	8	8	8	8
PA0037	39202	40089	trpI	Amino acid biosynthesis and metabolism; Transcriptional regulators	7	7	7	7
PA0038	40190	40405		Hypothetical, unclassified, unknown	1	1	1	1
PA0039	40589	40816		Hypothetical, unclassified, unknown	0	0	0	0
PA0040	41113	42801		Hypothetical, unclassified, unknown	9	7	7	7
PA0041	42914	53521		Secreted Factors (toxins, enzymes, alginate)	71	63	65	70	98	98
PA0042	56546	56941		Hypothetical, unclassified, unknown	4	4	4	4
PA0043	57212	58594		Membrane proteins	19	19	20	19
PA0044	58786	60159	exoT	Secreted Factors(toxins, enzymes, alginate)	8	8	8	8	99
PA0045	60656	61342		Hypothetical, unclassified, unknown	4	4	4	4
PA0046	61373	61726		Hypothetical, unclassified, unknown	0	0	0	0
PA0047	61879	62388		Hypothetical, unclassified, unknown	3	3	3	3
PA0048	62403	62786		Transcriptional regulators	4	4	4	4
PA0049	63068	64729		Hypothetical, unclassified, unknown	24	24	24	24
PA0050	65339	65479		Hypothetical, unclassified, unknown	0	0	0	0
PA0051	66303	68135	phzH	Putative enzymes	14	14	14	14
PA0052	68188	68616		Hypothetical, unclassified, unknown	3	3	3	3
PA0053	69272	69526		Hypothetical, unclassified, unknown	0	0	0	0
PA0054	69543	70091		Hypothetical, unclassified, unknown	4	4	4	4
PA0055	70130	70636		Hypothetical, unclassified, unknown	1	1	1	1
PA0056	70702	71622		Transcriptional regulators	5	5	5	5
PA0057	71730	72617		Hypothetical, unclassified, unknown	3	3	3	3
PA0058	72680	73384		Hypothetical, unclassified, unknown	5	5	5	5
PA0059	73468	73923	osmC	Adaptation, Protection	3	3	3	3
PA0060	74034	74267		Hypothetical, unclassified, unknown	0	0	0	0
PA0061	74279	74716		Hypothetical, unclassified, unknown	0	0	0	0
PA0062	74773	75189		Hypothetical, unclassified, unknown	0	0	0	0
PA0063	75281	76408		Hypothetical, unclassified, unknown	4	4	4	4
PA0064	76416	77399		Hypothetical, unclassified, unknown	10	10	10	10
PA0065	77432	78097		Hypothetical, unclassified, unknown	3	3	3	3
PA0066	78090	78632		Hypothetical, unclassified, unknown	1	1	1	1
PA0067	78710	80755	prlC	Translation, post-translational modification, degradation	13	13	13	13
PA0068	80752	81027		Hypothetical, unclassified, unknown	0	0	0	0
PA0069	81116	82174		Hypothetical, unclassified, unknown	8	8	8	8
PA0069	82404	83318		Membrane proteins; Protein secretion/export apparatus	16	16	16	16
PA0070	83380	85092	tagQ1	Protein secretion/export apparatus	10	10	10	10
PA0071	85085	86284	tagR1	MMembrane proteins; Protein secretion/export apparatus	8	8	8	8
PA0072	86284	87003	tagS1	Transport of small molecules; Protein secretion/export apparatus	13	13	13	14
PA0074	87000	90098	ppkA	Adaptation, Protection; Translation, post-translational modification, degradation; Protein secretion/export apparatus	26	26	26	26	99
PA0075	90106	90834	pppA	Putative enzymes; Protein secretion/export apparatus	3	3	3	3
PA0075	90844	91524		Protein secretion/export apparatus	8	8	8	8
PA0076	91521	94826	tagF1	Protein secretion/export apparatus	38	38	38	38
PA0077	95048	96397	tssM1	Protein secretion/export apparatus	10	10	10	10
PA0078	96404	97738	tssL1	Protein secretion/export apparatus	10	10	10	11
PA0079	97754	98218	tssK1	Protein secretion/export apparatus	3	3	3	3
PA0081	98263	99756	fha1	Protein secretion/export apparatus	13	13	13	14
PA0081	100124	101158		Protein secretion/export apparatus	13	13	13	14
PA0082	101247	101765	tssA1	Protein secretion/export apparatus	0	0	0	0
PA0083	101778	103274	tssB1	Protein secretion/export apparatus	6	6	6	6
PA0085	103350	103838	hcp1	Secreted Factors (toxins, enzymes, alginate)	1	1	1	1
PA0085	104006	104851		Protein secretion/export apparatus	10	10	10	11
PA0086	104853	105362	tagJ1	Protein secretion/export apparatus	3	3	3	3
PA0087	105359	107218	tssE1	Protein secretion/export apparatus	14	14	14	14
PA0088	107182	108228	tssF1	Protein secretion/export apparatus	12	12	12	12
PA0090	108221	110929	clpV1	Translation, post-translational modification, degradation; Chaperones&heatshockproteins; Protein secretion/export apparatus	25	25	25	25		99
PA0091	110976	112907	vgrG1	Protein secretion/export apparatus	31	30	30	34
PA0092	113022	113306		Hypothetical, unclassified, unknown	13	12	12	12
PA0093	113303	114595		Hypothetical, unclassified, unknown	10	10	10	10
PA0094	114611	115045		Hypothetical, unclassified, unknown	4	4	4	4
PA0095	115299	117524		Hypothetical, unclassified, unknown	82	79	81	81
PA0096	117552	118001		Hypothetical, unclassified, unknown	39	32	38	32
PA0097	117931	119130		Hypothetical, unclassified, unknown	44	44	44	44
PA0098	119127	120164		Hypothetical, unclassified, unknown	49	49	48	50
PA0099	120164	121324		Hypothetical, unclassified, unknown	10	10	13	10
PA0100	121346	122266		Hypothetical, unclassified, unknown	0	0	0	0
PA0101	122248	123495		Hypothetical, unclassified, unknown	55	55	55	55
PA0102	123871	124599		Centra lintermediary metabolism	7	7	7	7
PA0103	124810	126381		Membrane proteins; Transport of small molecules	12	12	12	12
PA0104	126518	127114		Hypothetical, unclassified, unknown	3	3	3	3
PA0105	127378	128502	coxB	Energy metabolism	8	8	8	8
PA0106	128512	130104	coxA	Energy metabolism	8	8	8	8
PA0107	130115	130669		Energy metabolism	8	8	8	8
PA0108	130680	131567	coIII	Energy metabolism	6	6	6	6
PA0109	131583	131792		Membrane proteins	1	1	1	1
PA0110	131808	132602		Hypothetical, unclassified, unknown	8	8	8	8
PA0111	132577	133155		Hypothetical, unclassified, unknown	1	1	1	1
PA0112	133220	134293		Membrane proteins	6	6	6	6
PA0113	134319	135233		Energy metabolism	4	4	4	4
PA0114	135259	135894	senC	Hypothetical, unclassified, unknown	4	4	4	4
PA0115	135934	136386		Hypothetical, unclassified, unknown	5	5	6	5
PA0116	136518	136991		Hypothetical, unclassified, unknown	3	3	3	3
PA0117	137248	137976		Putative enzymes	4	4	4	5
PA0118	138001	138588		Putative enzymes	9	9	9	9
PA0119	138818	140167		Transport of small molecules	10	10	10	10
PA0120	140216	140902		Transcriptional regulators	2	2	2	2
PA0121	141003	141737		Hypothetical, unclassified, unknown	5	5	5	5
PA0121	141917	142327		Adaptation, Protection	4	4	4	4
PA0123	142359	143267	rahU	Transcriptional regulators	7	7	7	7
PA0124	143567	143848		Hypothetical, unclassified, unknown	7	7	7	7
PA0125	143845	144072		Hypothetical, unclassified, unknown	4	4	4	6
PA0126	144248	144868		Hypothetical, unclassified, unknown	2	2	2	2
PA0127	144969	145469		Hypothetical, unclassified, unknown	3	3	3	3
PA0128	145542	145883		Hypothetical, unclassified, unknown	1	1	1	1
PA0128	145965	147392		Transport of small molecules; Carbon compound catabolism	9	9	9	9
PA0129	147561	149054	bauD	Putative enzymes; Carbon compound catabolism	9	9	9	9
PA0130	149138	149425	bauC	Carbon compound catabolism	1	1	1	1
PA0131	149425	150771	bauB	Amino acid biosynthesis and metabolism; Carbon compound catabolism transaminase	5	5	5	5
PA0132	150906	151823	bauA	Transcriptional regulators ; Carbon compound catabolism	12	12	12	12
PA0134	151936	153306	bauR	Nucleotide biosynthesis and metabolism	13	13	13	13
PA0135	153696	153836		Hypothetical, unclassified, unknown	7	7	7	7
PA0136	154417	155988		Transport of small molecules	13	13	13	13
PA0137	155988	157085		Membrane proteins; Transport of small molecules	6	6	6	6
PA0138	157108	158034		Membrane proteins; Transport of small molecules	8	8	8	8
PA0139	158199	158762	ahpC	Adaptation, Protection	4	4	4	4
PA0140	158907	160472	ahpF	Adaptation, Protection	6	6	6	6
PA0141	160552	161448		Hypothetical, unclassified, unknown	19	18	19	19
PA0142	161906	163255		Putative enzymes	39	39	39	40
PA0143	163363	164415	nuh	Nucleotide biosynthesis and metabolism	24	24	24	24
PA0144	164443	165069		Hypothetical, unclassified, unknown	13	13	13	13
PA0145	165219	165737		Hypothetical, unclassified, unknown	12	12	12	12
PA0146	165976	167073		Hypothetical, unclassified, unknown	7	7	7	8
PA0147	167146	168108		Putative enzymes	11	11	11	11
PA0148	168213	169163		Nucleotide biosynthesis and metabolism	7	7	7	7
PA0149	169361	169906		Transcriptional regulators	3	3	3	3
PA0150	169903	170898		Membrane proteins; Transcriptional regulators	13	13	13	13
PA0151	171047	173434		Transport of small molecules	23	23	23	23		99
PA0152	173811	174638	pcaQ	Carbon compound catabolism; Transcriptional regulators	10	10	10	10
PA0153	174773	175492	pcaH	Carbon compound catabolism	5	5	5	5
PA0154	175503	176108	pcaG	Carbon compound catabolism	6	6	6	6
PA0155	176315	177154	pcaR	Carbon compound catabolism; Transcriptional regulators	7	7	7	7
PA0156	177307	178458	triA	Membrane proteins; Antibiotic resistance and susceptibility protein precursor; Resistance-Nodulation-CellDivision(RND)triclosan efflux	8	8	8	8
PA0157	178455	179525	triB	Antibiotic resistance and susceptibility; Membrane proteins protein precursor; Resistance-Nodulation-CellDivision(RND) triclosan effluxMembranefusionprotein, TriB efflux Membrane fusion protein precursor)	8	8	8	8
PA0158	179522	182569	triC	Antibioticresistance and susceptibility; Transport of small moleculesResistance-Nodulation-CellDivision(RND)triclosan efflux transporter, TriC efflux transporter)	23	25	23	23
PA0159	182768	183706		Transcriptional regulators	9	9	9	9
PA0160	183822	184007		Hypothetical, unclassified, unknown	0	0	0	0
PA0161	184287	184439		Hypothetical, unclassified, unknown	1	1	1	1
PA0162	184594	185928	opdC	Membrane proteins; Transport of small molecules	8	8	8	8
PA0163	185957	186754		Transcriptional regulators	6	6	6	6
PA0164	186832	188448		Amino acid biosynthesis and metabolism	19	19	19	18
PA0165	189120	189956		Hypothetical, unclassified, unknown	7	7	7	7
PA0166	190198	191604		Membrane proteins; Transport of small molecules	13	13	13	13
PA0167	191697	192362		Transcriptional regulators	2	2	2	2
PA0168	192368	192958		Hypothetical, unclassified, unknown	3	3	3	3
PA0168	192965	193672		Motility&Attachment	6	6	6	6
PA0170	193799	194179	siaD	Hypothetical, unclassified, unknown	2	2	2	2
PA0171	194206	194748		Motility&Attachment	0	0	0	0
PA0171	194757	196748		Motility&Attachment	4	4	4	4
PA0173	197011	198060	siaA	Adaptation, Protection; Chemotaxis	3	3	3	3
PA0174	198080	198682		Hypothetical, unclassified, unknown	4	4	4	4
PA0175	198688	199530		Transcriptional regulators ; Adaptation, Protection; Chemotaxis	13	13	13	13
PA0176	199600	201639	aer2	Adaptation, Protection; Chemotaxis	15	15	15	15
PA0177	201675	202160		Adaptation, Protection; Chemotaxis	1	1	1	1
PA0178	202147	204066		Chemotaxis; Adaptation, Protection; Two-component regulatory systems transduction histidinekinase	27	25	28	25
PA0179	204094	204459		Chemotaxis; Adaptation, Protection; Two-component regulatorysystems	1	1	1	1
PA0180	204657	205829	cttP	Adaptation, Protection; Chemotaxis	9	9	9	9
PA0181	206022	206954		Transcriptional regulators	5	5	5	6
PA0182	207071	207823		Putative enzymes	3	3	3	3
PA0183	207923	209533	atsA	Centra lintermediary metabolism; Carbon compound catabolism	25	25	25	25
PA0184	209621	210460		Transport of small molecules	8	8	8	8
PA0185	210457	212073		Membrane proteins; Transport of small molecules	19	20	19	18
PA0186	212340	213401		Transport of small molecules	9	9	9	9
PA0187	213819	214634		Hypothetical, unclassified, unknown	6	6	6	7
PA0188	214631	215512		Membrane proteins	5	5	5	5
PA0189	215550	216908		Membrane proteins; Transport of small molecules	12	12	12	13
PA0190	217156	217881		Putative enzymes	4	4	4	4
PA0191	217905	218822		Transcriptional regulators	4	4	4	4
PA0192	219172	221544		Membrane proteins; Transport of small molecules	29	29	29	29
PA0193	221585	222487		Putative enzymes	4	4	4	4
PA0194	222555	223454		Putative enzymes	4	4	4	4
PA0195	224101	225217	pntAA	Energy metabolism; Transport of small molecules	4	4	4	4
PA0195.1	225295	225603	pntAB	Hypothetical, unclassified, unknown	0	0	0	0
PA0196	225603	227039	pntB	Transport of small molecules; Energy metabolism	10	10	10	10
PA0197	227382	228194	tonB2	Transport of small molecules	12	12	12	12
PA0198	228223	228942	exbB1	Transport of small molecules	1	1	1	1
PA0199	228944	229345	exbD1	Transport of small molecules	2	2	2	2
PA0200	229526	229738		Hypothetical, unclassified, unknown	2	2	2	2
PA0201	229954	230535		Hypothetical, unclassified, unknown	0	0	0	0
PA0202	230543	232000		Putative enzymes	0	0	0	0
PA0203	232066	233100		Transport of small molecules	0	0	0	0
PA0204	233123	233932		Membrane proteins; Transport of small molecules	0	0	0	0
PA0205	233929	234849		Membrane proteins; Transport of small molecules	0	0	0	0
PA0206	234875	235987		Transport of small molecules	0	0	0	0
PA0207	236218	237111		Transcriptional regulators	0	0	0	0
PA0208	237232	238896	mdcA	Carbon compound catabolism	24	24	24	24
PA0209	238896	239777		Putative enzymes	9	9	9	9
PA0210	239779	240078	mdcC	Carbon compound catabolism	2	2	2	2
PA0211	240071	240934	mdcD	Carbon compound catabolism	8	8	8	8
PA0212	240931	241737	mdcE	Carbon compound catabolism	4	4	4	4
PA0213	241753	242445		Carbon compound catabolism	6	6	6	6
PA0214	242442	243374		Carbon compound catabolism	14	16	14	14
PA0215	243431	243835		Membrane proteins; Transport of small molecules	3	3	3	3
PA0216	243841	244605		Membrane proteins; Transport of small molecules	6	6	6	6
PA0217	244690	245619		Transcriptional regulators	1	1	1	1
PA0218	245948	246868		Transcriptional regulators	4	4	4	4
PA0219	247219	248709		Putative enzymes	8	8	8	8
PA0220	248767	250200		Transport of small molecules	12	12	12	12
PA0221	250231	251613		Putative enzymes	6	6	6	6
PA0222	251777	252835		Hypothetical, unclassified, unknown	4	4	4	4
PA0223	252913	253794		Cellwall/LPS/capsule; Amino acid biosynthesis and metabolism	3	3	3	3
PA0224	253854	254636		Putative enzymes	4	4	4	4
PA0225	254791	255330		Transcriptional regulators	4	4	4	4
PA0226	255481	256332		Carbon compound catabolism	4	4	4	4
PA0227	256329	257111		Carbon compound catabolism	6	6	6	7
PA0228	257108	258313	pcaF	Fattyacidandphospholipidmetabolism; Carbon compound catabolism	8	8	8	8
PA0229	258463	259761	pcaT	Membrane proteins; Transport of small molecules	9	9	9	9
PA0230	259784	261163	pcaB	Carbon compound catabolism	8	8	8	8
PA0231	261179	261970	pcaD	Carbon compound catabolism	9	9	9	9
PA0232	261981	262382	pcaC	Carbon compound catabolism	2	2	2	2
PA0233	262557	263498		Transcriptional regulators	11	11	11	11
PA0234	263689	264522		Hypothetical, unclassified, unknown	12	12	12	12
PA0235	264964	266310	pcaK	Membrane proteins; Carbon compound catabolism; Transport of small molecules	9	9	9	10
PA0236	266616	267395		Transcriptional regulators	7	7	7	7
PA0237	267638	268681		Putative enzymes	12	12	12	12
PA0238	268704	269519		Hypothetical, unclassified, unknown	10	10	10	9
PA0239	269669	270547		Membrane proteins	9	9	9	9
PA0240	270573	271838		Membrane proteins; Transport of small molecules	8	8	8	8
PA0241	271904	273229		Membrane proteins; Transport of small molecules	9	9	9	9
PA0242	273775	275679		Putative enzymes	22	22	22	24
PA0243	275772	276440		Transcriptional regulators	7	7	7	7
PA0244	276480	277334		Putative enzymes	8	8	8	7
PA0245	277331	277777	aroQ2	Amino acid biosynthesis and metabolism	4	4	4	4
PA0246	277894	279399		Membrane proteins; Transport of small molecules	15	15	15	15
PA0247	279574	280758	pobA	Carbon compound catabolism	14	14	14	14
PA0248	280936	281802		Transcriptional regulators	6	6	6	6
PA0249	281799	282245		Putative enzymes	0	0	0	0
PA0250	282323	282757		Hypothetical, unclassified, unknown	1	1	1	1
PA0251	282912	283553		Hypothetical, unclassified, unknown	28	26	25	28
PA0252	283818	284105		Hypothetical, unclassified, unknown	7	7	7	6
PA0253	284197	284673		Transcriptional regulators	8	8	8	8
PA0254	284714	286204		Hypothetical, unclassified, unknown	18	18	18	18
PA0255	286338	287024		Hypothetical, unclassified, unknown	1	1	1	1
PA0256	287188	288120		Hypothetical, unclassified, unknown	3	3	3	3
PA0257	288384	289175		Related to phage, transposon, or plasmid	0	0	0	0
PA0258	289205	289390		Hypothetical, unclassified, unknown	0	0	0	0
PA0259	289562	291004		Hypothetical, unclassified, unknown	0	0	0	0
PA0260	291154	293304		Hypothetical, unclassified, unknown; Membrane proteins	0	0	0	0
PA0261	293301	293798		Hypothetical, unclassified, unknown	0	0	0	0
PA0262	293802	296861		Hypothetical, unclassified, unknown	10	3	5	5
PA0263	297043	297561	hcpC	Secreted Factors (toxins, enzymes, alginate)	0	0	0	0
PA0264	299081	299497		Hypothetical, unclassified, unknown	2	2	2	2
PA0265	299522	300973	gabD	Centra lintermediary metabolism; Amino acid biosynthesis and metabolism; Carbon compound catabolism	5	5	5	5
PA0266	301218	302498	gabT	Centra lintermediary metabolism; Amino acid biosynthesis and metabolism; Carbon compound catabolism	6	6	6	7
PA0267	302824	304023		Hypothetical, unclassified, unknown	16	16	16	16
PA0268	304177	305598		Transcriptional regulators	7	7	7	7
PA0269	305725	306162		Hypothetical, unclassified, unknown	6	6	6	6
PA0270	306174	306581		Hypothetical, unclassified, unknown	4	4	4	4
PA0271	306615	306899		Hypothetical, unclassified, unknown	2	2	2	2
PA0272	306896	307828		Transcriptional regulators	18	18	18	18
PA0273	307878	309092		Membrane proteins; Transport of small molecules	13	13	13	13
PA0274	309255	310025		Hypothetical, unclassified, unknown	13	13	13	13
PA0275	310134	310820		Transcriptional regulators	12	12	12	12
PA0276	310896	311411		Membrane proteins	4	4	4	4
PA0277	311451	312209		Hypothetical, unclassified, unknown	11	11	11	11
PA0278	312381	313133		Hypothetical, unclassified, unknown	7	7	7	7
PA0279	313227	313925		Transcriptional regulators	4	4	4	4
PA0280	313938	314927	cysA	Transport of small molecules	5	5	5	5
PA0281	314931	315800	cysW	Membrane proteins; Transport of small molecules	8	8	8	8
PA0282	315811	316629	cysT	Membrane proteins; Transport of small molecules	6	6	6	6
PA0283	316791	317789	sbp	Transport of small molecules	6	6	6	6
PA0284	317966	318148		Hypothetical, unclassified, unknown	0	0	0	0
PA0285	318312	320594		Membrane proteins	19	19	19	20
PA0286	320766	321944	desA	Fattyacidandphospholipidmetabolism	12	12	12	12
PA0287	322175	323560	gpuP	Transport of small molecules	8	8	8	8
PA0288	323616	324572	gpuA	Amino acid biosynthesis and metabolismPAH; proclavaminateamidinohydrolase; AUH; agmatineureohydrolase	9	9	8	8
PA0289	324625	325587	gpuR	Transcriptional regulators	7	7	7	7
PA0290	325700	326671		Hypothetical, unclassified, unknown	5	5	5	5
PA0291	327284	328666	oprE	Membrane proteins; Transport of small molecules	13	13	13	13
PA0292	328801	329907	aguA	Amino acid biosynthesis and metabolism	8	8	8	8
PA0293	329993	330871	aguB	Amino acid biosynthesis and metabolism; Putative enzymes	9	9	9	8
PA0294	331034	331699	aguR	Transcriptional regulators	7	7	7	7
PA0295	331762	332823		Transport of small molecules	7	7	7	7
PA0296	333079	334455	spuI	Putative enzymes; Carbon compound catabolism	9	8	9	4
PA0297	334734	335486	spuA	Amino acid biosynthesis and metabolism; Carbon compound catabolism	7	7	7	7
PA0298	335527	336885	spuB	Putative enzymes; Carbon compound catabolism	2	2	2	2
PA0299	336951	338321	spuC	Putative enzymes; Carbon compound catabolism	4	4	4	4
PA0300	338437	339540	spuD	Transport of small molecules	3	3	3	3
PA0301	339959	341056	spuE	Transport of small molecules	6	6	6	6
PA0302	341111	342265	spuF	Transport of small molecules	3	3	3	3
PA0303	342292	343173	spuG	Membrane proteins; Transport of small molecules	6	6	6	6
PA0304	343256	344125	spuH	Membrane proteins; Transport of small molecules	2	2	2	2
PA0304	344303	346690		Carbon compound catabolism	24	24	24	25
PA0306	346801	347853	hacB	Transcriptional regulators	4	4	4	4
PA0307	348440	349051		Hypothetical, unclassified, unknown	5	5	5	5
PA0308	349050	350069		Hypothetical, unclassified, unknown	12	12	12	12
PA0309	350089	350841		Hypothetical, unclassified, unknown	9	9	10	8
PA0310	350890	351588		Hypothetical, unclassified, unknown	4	4	4	4
PA0311	351610	352164		Hypothetical, unclassified, unknown	0	0	0	0
PA0312	352430	352924		Hypothetical, unclassified, unknown	8	8	8	8
PA0313	352927	353619		Membrane proteins; Transport of small molecules	6	6	6	6
PA0314	353691	354461		Transport of small molecules	9	9	8	9
PA0315	354754	355191		Hypothetical, unclassified, unknown	0	0	0	0
PA0316	355248	356477	serA	Amino acid biosynthesis and metabolism	13	13	13	13
PA0317	356681	358075		Hypothetical, unclassified, unknown	10	10	10	11
PA0318	358167	358832		Putative enzymes	4	4	4	4
PA0319	358931	359920		Hypothetical, unclassified, unknown	12	12	12	11
PA0320	359982	360332		Hypothetical, unclassified, unknown	3	3	3	3
PA0321	360413	361447		Putative enzymes	5	5	5	5
PA0322	361463	362857		Membrane proteins; Transport of small molecules	4	4	4	4
PA0323	363278	364321		Transport of small molecules	9	9	9	9
PA0324	364369	365157		Membrane proteins; Transport of small molecules	11	12	11	11
PA0325	365154	366083		Membrane proteins; Transport of small molecules	12	12	12	12		98
PA0326	366080	367129		Transport of small molecules	12	12	12	12
PA0327	367457	368422		Hypothetical, unclassified, unknown	14	14	14	14
PA0328	368462	370405		Hypothetical, unclassified, unknown	13	13	13	13
PA0329	370706	371038		Hypothetical, unclassified, unknown	2	2	2	2
PA0330	371162	371833	rpiA	Energy metabolism5-phosphateepimerase	4	4	4	4
PA0331	372091	373605	ilvA1	Amino acid biosynthesis and metabolism	6	6	6	6
PA0332	373725	374192		Hypothetical, unclassified, unknown	2	2	2	2
PA0333	374243	375514		Putative enzymes	7	7	7	7
PA0334	375951	377189		Membrane proteins; Transport of small molecules	10	10	10	11
PA0335	377239	377892		Hypothetical, unclassified, unknown	11	12	11	11
PA0336	378096	378575	ygdP	Nucleotide biosynthesis and metabolismpyrophosphatase	1	1	1	1		99
PA0337	378598	380877	ptsP	Transport of small molecules	13	13	13	13			99
PA0338	380903	382033		Hypothetical, unclassified, unknown; Motility&Attachment	14	13	13	14
PA0339	382037	382792		Hypothetical, unclassified, unknown	5	5	5	5
PA0340	382914	383717		Membrane proteins	4	4	4	4
PA0341	383727	384527	lgt	Translation, post-translational modification, degradation; Fattyacidandphospholipidmetabolism	5	5	5	5
PA0342	384733	385527	thyA	Biosynthesis of cofactors, prosthetic groups and carriers; Nucleotide biosynthesis and metabolism	10	10	10	10
PA0343	385554	386351		Hypothetical, unclassified, unknown	11	11	11	11
PA0344	386386	387765		Hypothetical, unclassified, unknown	17	17	17	17			98
PA0345	387758	389143		Hypothetical, unclassified, unknown; Membrane proteins	18	18	18	18
PA0346	389334	389696		Hypothetical, unclassified, unknown	4	4	4	4
PA0347	389733	390884	glpQ	Fattyacidandphospholipidmetabolismphosphodiesterase	15	15	15	15
PA0348	391094	392188		Hypothetical, unclassified, unknown	19	19	19	20
PA0349	392185	393225		Membrane proteins	14	14	14	14
PA0350	393308	393814	folA	Biosynthesis of cofactors, prosthetic groups and carriers	4	4	4	4
PA0351	393830	394303		Hypothetical, unclassified, unknown	4	4	4	4
PA0352	394442	395827		Membrane proteins; Transport of small molecules	14	14	14	14
PA0353	396057	397895	ilvD	Biosynthesis of cofactors, prosthetic groups and carriers; Amino acid biosynthesis and metabolism	8	8	8	8
PA0354	398224	399420		Hypothetical, unclassified, unknown	8	8	8	8
PA0355	399493	400032	pfpI	Translation, post-translational modification, degradation	2	2	2	2
PA0356	400248	401072		Hypothetical, unclassified, unknown	26	26	26	26
PA0357	401131	401943	mutM	DNA replication, recombination, modification and repair	3	3	3	3
PA0358	402020	402598		Hypothetical, unclassified, unknown	6	6	6	6
PA0359	402681	403025		Hypothetical, unclassified, unknown	0	0	0	0
PA0360	403295	404281		Hypothetical, unclassified, unknown	12	12	12	12
PA0361	404386	406119		Amino acid biosynthesis and metabolism	20	20	20	20
PA0362	406247	406498	fdx1	Energy metabolism	2	2	2	2
PA0363	406619	407098	coaD	Centra lintermediary metabolism	1	1	1	1
PA0364	407250	408845		Putative enzymes	11	11	11	12
PA0365	408901	409449		Membrane proteins	7	7	7	7
PA0366	409504	410934		Putative enzymes	2	2	2	2
PA0367	411224	411871		Transcriptional regulators	4	4	4	4
PA0368	412329	413327		Hypothetical, unclassified, unknown	6	6	6	6
PA0369	413364	413654		Hypothetical, unclassified, unknown	1	1	1	1
PA0370	413933	414529		Hypothetical, unclassified, unknown	0	0	0	0
PA0371	414529	416016		Hypothetical, unclassified, unknown	16	16	16	16
PA0372	416009	417406		Putative enzymes	4	4	4	4
PA0373	417527	418894	ftsY	Protein secretion/export apparatus	18	13	13	37
PA0374	418891	419562	ftsE	Transport of small molecules; Celldivision	4	4	4	4
PA0375	419562	420569	ftsX	Celldivision	14	14	14	14		98
PA0376	420683	421537	rpoH	Transcriptional regulators	2	2	2	2
PA0377	421602	422207		Hypothetical, unclassified, unknown	8	8	8	8
PA0378	422212	422943		Cellwall/LPS/capsulepeptidoglycantransglycosylase	2	2	2	2
PA0379	422980	423357		Hypothetical, unclassified, unknown	4	4	4	4
PA0380	423460	423660		Hypothetical, unclassified, unknown	1	1	1	1
PA0381	423719	424516	thiG	Biosynthesis of cofactors, prosthetic groups and carriers	6	6	6	5
PA0382	424670	425341	micA	DNA replication, recombination, modification and repair	7	7	7	7
PA0383	425504	426850		Hypothetical, unclassified, unknown	8	8	8	10
PA0384	426863	427120		Hypothetical, unclassified, unknown	7	7	7	7
PA0385	427182	427505		Hypothetical, unclassified, unknown	0	0	0	0
PA0386	427586	428740		Putative enzymes	9	9	9	9
PA0387	428861	429454		Hypothetical, unclassified, unknown	3	3	3	3
PA0388	429451	429870		Hypothetical, unclassified, unknown	9	9	9	9
PA0389	430002	430622		Hypothetical, unclassified, unknown	1	1	1	1
PA0390	430630	431769	metX	Amino acid biosynthesis and metabolism	4	4	4	4
PA0391	431858	433825		Hypothetical, unclassified, unknown	6	6	6	6
PA0392	434226	434819		Hypothetical, unclassified, unknown	4	4	4	4
PA0393	434830	435651	proC	Amino acid biosynthesis and metabolismreductase	6	6	6	6
PA0394	435663	436355		Hypothetical, unclassified, unknown	2	2	2	2
PA0395	436570	437604	pilT	Cellwall/LPS/capsule; Motility&AttachmentPilT	4	4	4	4	99
PA0396	437782	438930	pilU	Motility&AttachmentPilU	3	3	3	3	99
PA0397	438938	439837		Transport of small molecules	8	8	8	8
PA0398	439991	440395		Hypothetical, unclassified, unknown	0	0	0	0
PA0399	440638	442011		Amino acid biosynthesis and metabolismserinesulfhydrase	17	17	17	17
PA0400	442008	443192		Amino acid biosynthesis and metabolismcysteinedesulfhydrase; cystinedesulfhydrase; homoserinedehydratase; homoserinedeaminase	14	14	15	14
PA0401	443419	444690		Nucleotide biosynthesis and metabolism	15	15	15	16
PA0402	444687	445691	pyrB	Amino acid biosynthesis and metabolism; Nucleotide biosynthesis and metabolism	6	6	6	6		99
PA0403	445715	446227	pyrR	Nucleotide biosynthesis and metabolism; Transcriptional regulators	2	2	2	2
PA0404	446339	446773		Hypothetical, unclassified, unknown	1	1	1	1
PA0405	446773	447342		Hypothetical, unclassified, unknown	5	5	5	5
PA0406	447391	448350	tonB3	Motility&Attachment	5	5	5	5
PA0407	448431	449384	gshB	Amino acid biosynthesis and metabolism; Biosynthesis of cofactors, prosthetic groups and carriers	4	4	4	4			99
PA0408	449639	450046	pilG	Two-componentregulatorysystems; Chemotaxis; Motility&AttachmentPilG	0	0	0	0	100
PA0409	450093	450458	pilH	Two-componentregulatorysystems; Chemotaxis; Motility&AttachmentPilH	1	1	1	1	99
PA0410	450509	451045	pilI	Chemotaxis; Motility&AttachmentPilI	0	0	0	0		100
PA0411	451130	453178	pilJ	Chemotaxis; Motility&AttachmentPilJ	10	10	10	10	99
PA0412	453239	454114	pilK	Chemotaxis; Motility&AttachmentPilK	5	5	5	6	99
PA0413	454126	461544	chpA	Two-componentregulatorysystems; Motility&Attachment; Chemotaxis	91	91	93	93	98
PA0414	461537	462568	chpB	Chemotaxis	13	12	12	12
PA0415	462565	463071	chpC	Chemotaxis	5	5	5	5
PA0416	463079	463873	chpD	Chemotaxis; Transcriptional regulators	3	3	3	3
PA0417	463949	464560	chpE	Chemotaxis	10	10	10	10
PA0418	464568	465983		Hypothetical, unclassified, unknown	9	9	9	9
PA0419	466018	466740		Hypothetical, unclassified, unknown	8	8	8	8
PA0420	466833	468236	bioA	Biosynthesis of cofactors, prosthetic groups and carriersaminotransferaseDAPAaminotransferase	3	3	3	3
PA0421	468410	469900		Putative enzymes	14	14	14	14
PA0422	470081	470650		Hypothetical, unclassified, unknown	3	3	3	3
PA0423	470662	471237	pasP	Secreted Factors (toxins, enzymes, alginate)	0	0	0	0
PA0424	471306	471749	mexR	Transcriptional regulators	1	1	1	1
PA0425	472024	473175	mexA	Transport of small molecules; Antibioti cresistance and susceptibility protein MexA precursor	16	16	17	17
PA0426	473191	476331	mexB	Transport of small molecules; Membrane proteins; Antibiotic resistance and susceptibility	17	17	17	17
PA0427	476333	477790	oprM	Antibiotic resistance and susceptibility; Membrane proteins; Transport of small molecules	18	18	18	18
PA0428	477886	479805		Transcription, RNA processing and degradation	15	15	15	15
PA0429	480056	481126		Hypothetical, unclassified, unknown	2	2	2	3
PA0430	481196	482068	metF	Amino acid biosynthesis and metabolism; Centra lintermediary metabolism	3	3	3	4
PA0431	482111	482665		Hypothetical, unclassified, unknown	2	2	2	2
PA0432	482706	484115	sahH	Amino acid biosynthesis and metabolism	4	4	4	4
PA0433	484404	484838		Hypothetical, unclassified, unknown	8	7	8	8
PA0434	484964	487156		Membrane proteins	12	12	11	12
PA0435	487167	488645		Hypothetical, unclassified, unknown	10	10	10	10
PA0436	488730	489350		Transcriptional regulators	4	4	4	4
PA0437	489387	490658	codA	Nucleotide biosynthesis and metabolism	4	4	4	4
PA0438	490648	491898	codB	Nucleotide biosynthesis and metabolism; Transport of small molecules	12	12	12	13
PA0439	492080	493357		Putative enzymes	12	12	12	12
PA0440	493354	494721		Putative enzymes	8	8	8	8
PA0441	494816	496255	dht	Nucleotide biosynthesis and metabolismamidohydrolase; (DHPase)	8	8	8	8
PA0442	496362	496478		Hypothetical, unclassified, unknown	2	2	2	2
PA0443	496871	498361		Membrane proteins; Transport of small molecules	11	11	11	11
PA0444	498420	499703		Nucleotide biosynthesis and metabolism	10	10	10	10
PA0445	500104	501120		Related to phage, transposon, or plasmid	0	0	0	0
PA0446	501376	502599		Hypothetical, unclassified, unknown	12	12	12	12
PA0447	502719	503900	gcdH	Fattyacidandphospholipidmetabolism; Amino acid biosynthesis and metabolism; Carbon compound catabolism	11	11	11	11
PA0448	504121	505029		Transcriptional regulators	5	5	5	5
PA0449	505047	505586		Hypothetical, unclassified, unknown	5	5	5	5
PA0450	505629	507251		Membrane proteins; Transport of small molecules	14	14	14	14
PA0451	507631	508962		Membrane proteins	8	8	8	8
PA0452	508959	509753		Membrane proteins	11	11	11	11
PA0453	509825	510499		Hypothetical, unclassified, unknown	1	1	1	1
PA0454	510589	512790		Hypothetical, unclassified, unknown	16	16	16	16
PA0455	513051	514427	dbpA	Transcription, RNA processing and degradation	8	8	8	8
PA0456	514775	514984		Transcriptional regulators ; Adaptation, Protection	0	0	0	0			100
PA0457	515135	515659		Hypothetical, unclassified, unknown	7	7	7	7
PA0458	516029	517462		Membrane proteins; Transport of small molecules	5	5	5	5
PA0459	518083	520635		Translation, post-translational modification, degradation	9	9	9	9
PA0460	520737	521315		Hypothetical, unclassified, unknown	4	4	4	4
PA0461	521630	522517		Hypothetical, unclassified, unknown	9	9	9	9
PA0462	522465	523169		Hypothetical, unclassified, unknown	3	3	3	3
PA0463	523254	523943	creB	Transcriptional regulators ; Two-componentregulatorysystems	5	5	5	5
PA0464	523943	525367	creC	Two-componentregulatorysystems	4	4	4	4
PA0465	525469	526827	creD	Membrane proteins	10	10	10	10
PA0466	526877	527179		Hypothetical, unclassified, unknown	1	1	1	1
PA0467	527324	527944		Hypothetical, unclassified, unknown	0	0	0	0
PA0468	527963	528913		Hypothetical, unclassified, unknown	0	0	0	0
PA0469	528999	529856		Hypothetical, unclassified, unknown	5	5	5	5
PA0469	530029	532437		Transport of small molecules; Transcriptional regulators ; Membrane proteins	41	42	46	43
PA0471	532541	533512	fiuA	Two-componentregulatorysystems; Membrane proteins; Transcriptional regulators	8	8	8	8
PA0471	533509	534027		Transcriptional regulators	8	8	8	8
PA0473	534196	534945	fiuI	Putative enzymes	6	6	6	7
PA0474	535085	535489		Hypothetical, unclassified, unknown	2	2	2	2
PA0475	535539	536108		Transcriptional regulators	5	5	5	5
PA0476	536142	537869		Transport of small molecules	17	17	17	17
PA0477	538217	539143		Transcriptional regulators	14	14	14	14
PA0478	539231	539707		Putative enzymes	3	3	3	3
PA0479	539785	540735		Transcriptional regulators	17	17	16	16
PA0480	540839	541636		Putative enzymes	7	7	7	7
PA0481	541679	542122		Hypothetical, unclassified, unknown	1	1	1	1
PA0482	542170	544347	glcB	Centra lintermediary metabolism; Carbon compound catabolism	12	12	12	12
PA0483	544654	545097		Putative enzymes	7	7	7	7
PA0484	545129	545644		Hypothetical, unclassified, unknown	3	3	3	3
PA0485	546334	547230		Membrane proteins	10	10	10	10
PA0486	547432	548406		Hypothetical, unclassified, unknown	1	1	1	1
PA0487	548468	549226		Transport of small molecules	4	4	4	4
PA0488	549294	549614		Hypothetical, unclassified, unknown	9	11	9	9
PA0489	549656	550381		Putative enzymes	10	10	10	10
PA0490	550520	550813		Hypothetical, unclassified, unknown	2	2	2	2
PA0491	550867	551793		Transcriptional regulators	5	5	5	5
PA0492	551911	552669		Hypothetical, unclassified, unknown	12	12	12	14
PA0493	552746	552994		Putative enzymes	2	2	2	2
PA0494	553005	554381		Putative enzymes	11	11	11	11
PA0495	554383	555261		Hypothetical, unclassified, unknown	10	10	10	10
PA0496	555251	556228		Hypothetical, unclassified, unknown	23	23	23	23
PA0497	556275	557276		Hypothetical, unclassified, unknown	0	0	2	0
PA0498	557354	558361		Hypothetical, unclassified, unknown	0	0	0	0
PA0499	558377	559078		Motility&Attachment; Chaperones&heatshockproteins	0	0	0	0
PA0500	559644	560702	bioB	Biosynthesis of cofactors, prosthetic groups and carriers	11	12	11	11
PA0501	560808	562013	bioF	Biosynthesis of cofactors, prosthetic groups and carrierssynthetase; 7-KAPsynthetase, L-alanine--pimelylcoAligase	9	9	9	9
PA0502	562006	562728		Biosynthesis of cofactors, prosthetic groups and carriers	12	12	12	12
PA0503	562721	563545		Biosynthesis of cofactors, prosthetic groups and carriers	11	11	11	11
PA0504	563549	564235	bioD	Biosynthesis of cofactors, prosthetic groups and carrierssynthetase	9	9	9	9
PA0505	564344	564574		Hypothetical, unclassified, unknown	8	8	8	8
PA0506	564914	566719		Putative enzymes	10	10	10	11
PA0507	566932	568728		Putative enzymes	13	9	9	9
PA0508	569002	570780		Putative enzymes	19	19	19	19
PA0509	571111	572592	nirN	Biosynthesis of cofactors, prosthetic groups and carriers; Energy metabolism	8	8	8	8
PA0510	572583	573422		Biosynthesis of cofactors, prosthetic groups and carriers; Energy metabolism	6	6	6	6
PA0511	573433	574596	nirJ	Biosynthesis of cofactors, prosthetic groups and carriers; Energy metabolism	5	5	5	5
PA0512	574590	575105		Biosynthesis of cofactors, prosthetic groups and carriers; Hypothetical, unclassified, unknown; Energy metabolism	4	4	4	4
PA0513	575080	575523		Biosynthesis of cofactors, prosthetic groups and carriers; Energy metabolism; Transcriptional regulators	4	4	4	4
PA0514	575516	576040	nirL	Hypothetical, unclassified, unknown; Energy metabolism; Biosynthesis of cofactors, prosthetic groups and carriers	3	4	3	3
PA0515	576037	576489		Biosynthesis of cofactors, prosthetic groups and carriers; Energy metabolism; Transcriptional regulators	0	0	0	0
PA0516	576498	577676	nirF	Energy metabolism; Biosynthesis of cofactors, prosthetic groups and carriers	7	7	7	7
PA0517	577673	578032	nirC	Biosynthesis of cofactors, prosthetic groups and carriers; Energy metabolism	0	0	0	0
PA0518	578029	578343	nirM	Biosynthesis of cofactors, prosthetic groups and carriers; Energy metabolism	2	2	2	2
PA0519	578394	580100	nirS	Energy metabolism	3	3	3	3
PA0520	580316	581098	nirQ	Energy metabolism; Centra lintermediary metabolism	2	2	2	2
PA0521	581133	581660		Energy metabolism	0	0	0	0
PA0522	581668	581925		Hypothetical, unclassified, unknown	3	3	3	3
PA0523	582015	582455	norC	Energy metabolismreductase	3	3	3	3
PA0524	582455	583855	norB	Energy metabolismreductase	0	0	0	0
PA0525	583857	585695		Energy metabolism	10	10	10	10
PA0526	585702	585896		Hypothetical, unclassified, unknown	4	4	4	4
PA0527	585980	586663	dnr	Transcriptional regulators	2	2	2	2
PA0528	587017	587895	rsmY	Transcriptional regulators	10	10	10	10
PA0529	587997	588698		Hypothetical, unclassified, unknown	4	4	4	4
PA0530	588924	590105		Putative enzymes	12	12	12	12
PA0531	590105	590821		Putative enzymes	1	1	1	1
PA0532	590896	591402		Hypothetical, unclassified, unknown	1	1	1	1
PA0533	591445	592935		Transcriptional regulators	7	7	7	7
PA0533	593273	594562		Putative enzymes; Carbon compound catabolism	8	8	8	8
PA0535	594580	595134	pauB1	Transcriptional regulators	5	5	5	5
PA0536	595245	596270		Hypothetical, unclassified, unknown	3	3	3	3
PA0537	596274	596882		Hypothetical, unclassified, unknown	3	3	3	3
PA0538	596970	597479	dsbB	Translation, post-translational modification, degradation; Chaperones&heatshockproteins	6	6	6	6
PA0539	597708	598538		Membrane proteins	14	14	14	14
PA0540	598608	598994		Hypothetical, unclassified, unknown	1	1	1	1
PA0541	599107	599565		Hypothetical, unclassified, unknown	3	3	3	3
PA0542	599757	600176		Hypothetical, unclassified, unknown	7	7	7	7
PA0543	600426	601394		Hypothetical, unclassified, unknown	10	10	10	10
PA0544	601398	602141		Hypothetical, unclassified, unknown	9	9	9	9
PA0545	602346	603650		Putative enzymes	8	8	8	8
PA0546	603706	604896	metK	Amino acid biosynthesis and metabolism; Central intermediary metabolism synthetase	2	2	2	2
PA0547	604912	605913		Transcriptional regulators	3	3	3	4
PA0548	606160	608157	tktA	Energy metabolism	11	11	11	11
PA0549	608157	609221		Hypothetical, unclassified, unknown	1	1	1	1
PA0550	609202	609999		Hypothetical, unclassified, unknown	1	1	1	1
PA0551	610214	611275	epd	Biosynthesis of cofactors, prosthetic groups and carriers	1	1	1	1
PA0552	611281	612444	pgk	Carbon compound catabolism; Energy metabolism	0	0	0	0		100
PA0553	612517	612717		Hypothetical, unclassified, unknown	1	1	1	1
PA0554	612877	613218		Hypothetical, unclassified, unknown	10	10	10	10
PA0555	613338	614402	fda	Centra lintermediary metabolism; Carbon compound catabolism triose phosphate-lyase	2	2	2	2
PA0556	614468	614950		Hypothetical, unclassified, unknown	6	6	6	6
PA0557	614952	615608		Hypothetical, unclassified, unknown	9	9	11	11
PA0558	615607	616374		Hypothetical, unclassified, unknown	11	11	11	13
PA0559	616371	617549		Hypothetical, unclassified, unknown	10	9	9	9
PA0560	617662	618150		Hypothetical, unclassified, unknown	2	2	3	4
PA0561	618176	619330		Hypothetical, unclassified, unknown	3	3	3	5
PA0562	619332	620006		Putative enzymes	6	7	7	6
PA0563	620135	620488		Hypothetical, unclassified, unknown	0	0	0	0
PA0564	620666	621577		Transcriptional regulators	8	8	8	8
PA0565	621695	622033		Hypothetical, unclassified, unknown	1	1	1	1
PA0566	622023	622538		Hypothetical, unclassified, unknown	4	4	4	4
PA0567	622726	622884		Hypothetical, unclassified, unknown; Membrane proteins	0	0	0	0
PA0568	622894	623352		Hypothetical, unclassified, unknown	1	1	1	1
PA0569	623368	623838		Hypothetical, unclassified, unknown	1	1	1	1
PA0570	623852	624199		Hypothetical, unclassified, unknown	7	7	7	7
PA0571	624189	624803		Hypothetical, unclassified, unknown	6	6	6	6
PA0572	624994	627765		Hypothetical, unclassified, unknown	38	38	38	38
PA0573	628335	628670		Hypothetical, unclassified, unknown	5	5	5	5
PA0574	628763	629884		Hypothetical, unclassified, unknown	0	0	0	0
PA0575	630527	634264		Membrane proteins	31	31	31	31
PA0576	634371	636224	rpoD	Transcriptional regulators	3	3	3	3
PA0577	636304	638298	DNA G	DNA replication, recombination, modification and repair	13	13	13	14
PA0578	638381	638830		Hypothetical, unclassified, unknown	2	2	2	2
PA0579	638900	639115	rpsU	Translation, post-translational modification, degradation	0	0	0	0
PA0580	639316	640341	gcp	Translation, post-translational modification, degradation	7	7	7	7
PA0581	640420	640989		Hypothetical, unclassified, unknown	3	3	3	3
PA0582	641073	641426	folB	Biosynthesis of cofactors, prosthetic groups and carriers	0	0	0	0
PA0583	641417	641959		Biosynthesis of cofactors, prosthetic groups and carriers	0	0	0	0
PA0584	641932	643164	cca	Transcription, RNA processing and degradation	12	12	12	12		99
PA0585	643208	643714		Hypothetical, unclassified, unknown	9	9	9	9
PA0586	643808	645361		Hypothetical, unclassified, unknown	15	15	15	15
PA0587	645358	646629		Hypothetical, unclassified, unknown	11	11	11	11
PA0588	646730	648652		Hypothetical, unclassified, unknown	10	10	10	10
PA0589	648931	649263		Energy metabolism	1	1	1	1
PA0590	649307	650158	apaH	Nucleotide biosynthesis and metabolism	3	3	3	3
PA0591	650158	650538		Hypothetical, unclassified, unknown	0	0	0	0
PA0592	650575	651381	ksgA	Transcription, RNA processing and degradation	3	3	3	3
PA0593	651497	652483	pdxA	Biosynthesis of cofactors, prosthetic groups and carriers	7	7	7	7
PA0594	652480	653772	surA	Translation, post-translational modification, degradation; Adaptation, Protection; Chaperones&heatshockproteins	8	8	8	8
PA0595	653753	656527	ostA	Adaptation, Protection	48	47	48	49
PA0596	656654	657670		Hypothetical, unclassified, unknown	19	19	19	19
PA0597	657667	658341		Putative enzymes	11	11	14	12
PA0598	658343	659101		Hypothetical, unclassified, unknown	8	8	8	8
PA0599	659102	660163		Hypothetical, unclassified, unknown	7	7	7	7
PA0600	660315	662708		Two-componentregulatorysystems	12	12	12	12
PA0601	662754	663386		Transcriptional regulators ; Two-componentregulatorysystems	3	3	3	3
PA0602	663515	664549		Transport of small molecules	2	2	2	2
PA0603	664783	665892		Transport of small molecules	5	5	5	5
PA0604	665948	666994		Transport of small molecules	2	2	2	2
PA0605	667108	668355		Membrane proteins; Transport of small molecules	13	13	14	13
PA0606	668461	669291		Membrane proteins; Transport of small molecules	13	10	10	10
PA0607	669415	670089	rpe	Energy metabolism	4	4	4	4
PA0608	670089	670907		Carbon compound catabolism	10	10	10	10
PA0609	670980	672458	trpE	Energy metabolism; Amino acid biosynthesis and metabolism	19	19	19	19
PA0610	672777	673091	prtN	Transcriptional regulators	10	10	10	10
PA0611	673191	673961	prtR	Transcriptional regulators	8	8	8	8
PA0612	674419	674619	ptrB	Transcriptional regulators	1	1	1	1
PA0613	674667	675026		Hypothetical, unclassified, unknown	8	8	8	8
PA0614	675390	675839		Hypothetical, unclassified, unknown	3	3	5	3
PA0615	675861	676376		Hypothetical, unclassified, unknown	0	0	0	0
PA0616	676373	676930		Related to phage, transposon, or plasmid	0	0	0	0
PA0617	677083	677409		Related to phage, transposon, or plasmid	0	0	0	0
PA0618	677406	678293		Related to phage, transposon, or plasmid	0	0	0	0
PA0619	678286	678819		Related to phage, transposon, or plasmid	0	0	0	0
PA0620	678821	680896		Related to phage, transposon, or plasmid	0	0	0	0
PA0621	680893	681351		Related to phage, transposon, or plasmid	0	0	0	0
PA0622	681394	682554		Related to phage, transposon, or plasmid	0	0	0	0
PA0623	682567	683070		Related to phage, transposon, or plasmid	0	0	0	0
PA0624	683085	683429		Related to phage, transposon, or plasmid	0	0	0	0
PA0625	683599	685836		Related to phage, transposon, or plasmid	0	0	0	0
PA0626	685846	686718		Related to phage, transposon, or plasmid	0	0	0	0
PA0627	686693	686899		Related to phage, transposon, or plasmid	0	0	0	0
PA0628	686957	687946		Related to phage, transposon, or plasmid	0	0	0	0
PA0629	687979	688608		Related to phage, transposon, or plasmid	23	22	23	17
PA0630	688605	688967		Related to phage, transposon, or plasmid	11	11	11	9
PA0631	688964	689221		Related to phage, transposon, or plasmid	1	1	1	1
PA0632	689236	689466		Related to phage, transposon, or plasmid	0	0	0	0
PA0633	689537	690031		Related to phage, transposon, or plasmid	1	1	1	1
PA0634	690043	690390		Related to phage, transposon, or plasmid	2	2	2	2
PA0635	690420	690674		Related to phage, transposon, or plasmid	2	2	2	2
PA0636	690721	692556		Related to phage, transposon, or plasmid	13	13	13	13
PA0637	692549	692890		Related to phage, transposon, or plasmid	2	2	2	2
PA0638	692898	693593		Related to phage, transposon, or plasmid	7	7	7	7
PA0639	693596	694366		Related to phage, transposon, or plasmid	4	4	4	4
PA0640	694421	695023		Related to phage, transposon, or plasmid	16	17	15	18
PA0641	695082	698696		Related to phage, transposon, or plasmid	13	13	13	14
PA0642	698932	699720		Related to phage, transposon, or plasmid	0	0	0	0
PA0643	699744	700835		Related to phage, transposon, or plasmid	0	0	0	0
PA0644	700835	701170		Related to phage, transposon, or plasmid	0	0	0	0
PA0645	701151	701381		Related to phage, transposon, or plasmid	5	5	5	5
PA0646	701477	702529		Related to phage, transposon, or plasmid	13	11	13	8
PA0647	702529	702831		Related to phage, transposon, or plasmid	0	0	0	0
PA0648	702828	703058		Related to phage, transposon, or plasmid	0	0	0	0
PA0649	703477	704082	trpG	Energy metabolism; Biosynthesis of cofactors, prosthetic groups and carriers; Amino acid biosynthesis and metabolism	10	10	10	10
PA0650	704084	705133	trpD	Amino acid biosynthesis and metabolism	1	1	1	1
PA0651	705130	705966	trpC	Amino acid biosynthesis and metabolism	4	4	4	4
PA0652	706028	706672	vfr	Transcriptional regulators	0	0	0	0	100		100
PA0653	706944	707366		Hypothetical, unclassified, unknown	3	3	3	3
PA0654	707686	708480	speD	Centra lintermediary metabolism	3	3	3	3
PA0655	708535	709182		Hypothetical, unclassified, unknown	0	0	0	0
PA0656	709282	709620		Putative enzymes	0	0	0	1
PA0657	709699	711180		Putative enzymes	8	8	8	8
PA0658	711220	712020		Putative enzymes	4	4	4	4
PA0659	712081	713157		Membrane proteins	19	20	20	19
PA0660	713279	714247		Hypothetical, unclassified, unknown	10	10	10	10
PA0661	714264	714686		Membrane proteins	2	2	2	2
PA0662	714977	716011	argC	Amino acid biosynthesis and metabolism	8	8	8	8
PA0663	716011	716730		Hypothetical, unclassified, unknown	0	0	0	0
PA0664	716731	717153		Hypothetical, unclassified, unknown	0	0	0	0
PA0665	717231	717581		Hypothetical, unclassified, unknown	1	1	1	1
PA0666	717635	718726		Hypothetical, unclassified, unknown	14	14	14	14
PA0667	718729	720072		Hypothetical, unclassified, unknown	5	5	5	5
PA0668	720357	721556	tyrZ	Amino acid biosynthesis and metabolism; Translation, post-translational modification, degradation	7	7	7	7
PA0669	727608	730703		Putative enzymes; DNA replication, recombination, modification and repair	26	26	26	27
PA0670	730679	732094		Hypothetical, unclassified, unknown	11	11	11	11
PA0671	732102	732653		Hypothetical, unclassified, unknown	14	16	14	14
PA0672	732959	733555	hemO	Biosynthesis of cofactors, prosthetic groups and carriers	1	1	1	1
PA0673	733673	733993		Hypothetical, unclassified, unknown	1	1	1	1
PA0674	734159	734875	vreA	Transcriptional regulators	4	4	4	4
PA0675	734872	735417	vreI	Transcriptional regulators	8	8	8	8
PA0676	735487	736446	vreR	Membrane proteins; Transcriptional regulators	8	8	8	8
PA0677	736456	737097		Protein secretion/export apparatus	10	10	10	10	98
PA0678	737081	737530		Protein secretion/export apparatus	2	2	2	2	99
PA0679	737677	738108		Hypothetical, unclassified, unknown	5	5	5	6
PA0680	738111	738485		Protein secretion/export apparatus	3	3	3	3	99
PA0681	738719	739168		Protein secretion/export apparatus	0	0	0	0	100
PA0682	739176	740141		Protein secretion/export apparatus	15	15	15	15	98
PA0683	740203	741348		Protein secretion/export apparatus	19	19	21	20	98
PA0684	741335	741928		Protein secretion/export apparatus	11	11	11	11	98
PA0685	741925	744336		Protein secretion/export apparatus	19	19	19	20	99
PA0686	744333	745742		Protein secretion/export apparatus	20	21	21	21	98
PA0687	745742	746956		Protein secretion/export apparatus	14	14	14	14	98
PA0688	747470	748576		Transport of small molecules	11	7	9	7
PA0689	748662	749774		Hypothetical, unclassified, unknown; Transport of small molecules	0	0	0	0
PA0690	749957	762499		Hypothetical, unclassified, unknown	111	109	100	124
PA0691	762891	763493		Hypothetical, unclassified, unknown	7	7	7	7
PA0692	763657	765291		Hypothetical, unclassified, unknown	15	15	15	15		99
PA0693	765315	767162	exbB2	Membrane proteins; Transport of small molecules	9	9	9	10
PA0694	767173	767592	exbD2	Membrane proteins; Transport of small molecules	2	2	2	3
PA0695	767601	768347		Hypothetical, unclassified, unknown	3	3	3	4
PA0696	768415	770121		Hypothetical, unclassified, unknown	23	25	23	22
PA0697	770156	770818		Hypothetical, unclassified, unknown	2	2	2	2
PA0698	770847	771326		Hypothetical, unclassified, unknown	2	2	2	2
PA0699	771331	772275		Translation, post-translational modification, degradation; Chaperones&heatshockproteins	11	11	11	11
PA0700	772275	772700		Hypothetical, unclassified, unknown	1	1	1	1
PA0701	772710	773696		Transcriptional regulators	8	8	8	8
PA0702	774416	775321		Membrane proteins	1	1	1	1
PA0703	775400	776716		Membrane proteins; Transport of small molecules	5	5	5	5
PA0704	776787	778181		Putative enzymes	5	5	5	5
PA0705	778309	779208	migA	Putative enzymes; Cellwall/LPS/capsule	9	10	9	11	98
PA0706	779463	780101	cat	Antibioticresistanceandsusceptibility	11	11	11	11
PA0707	780194	780973	toxR	Transcriptional regulators	4	4	4	4	99
PA0708	781259	782113		Transcriptional regulators	16	15	15	16
PA0709	782229	782525		Hypothetical, unclassified, unknown	1	1	1	1
PA0710	782570	782965	gloA2	Centra lintermediary metabolism	3	2	3	3
PA0711	783009	783515		Hypothetical, unclassified, unknown	7	7	7	7
PA0712	783576	783833		Hypothetical, unclassified, unknown	0	0	0	0
PA0713	784173	784466		Hypothetical, unclassified, unknown	3	3	3	3
PA0714	784698	785174		Hypothetical, unclassified, unknown	9	9	9	9
PA0715	785969	786925	phrD	Related to phage, transposon, or plasmid	0	0	0	0
PA0716	786928	788253		Hypothetical, unclassified, unknown	0	0	0	0
PA0717	789144	789356		Hypothetical, unclassified, unknown; Related to phage, transposon, or plasmid	6	6	6	13
PA0718	789360	789650		Hypothetical, unclassified, unknown; Related to phage, transposon, or plasmid	11	11	11	10
PA0719	789654	790031		Hypothetical, unclassified, unknown; Related to phage, transposon, or plasmid	18	17	20	6
PA0720	790166	790600		DNA replication, recombination, modification and repair; Related to phage, transposon, or plasmid	15	15	16	17
PA0721	790617	790709		Hypothetical, unclassified, unknown; Related to phage, transposon, or plasmid	0	0	0	2
PA0722	790722	790973		Hypothetical, unclassified, unknown; Related to phage, transposon, or plasmid	1	1	1	1
PA0723	790986	791234	coaB	Related to phage, transposon, or plasmid	3	4	3	11
PA0724	791370	792632		Related to phage, transposon, or plasmid	47	48	49	63
PA0725	792637	792993		Hypothetical, unclassified, unknown; Related to phage, transposon, or plasmid	6	6	6	5
PA0726	792997	794271		Hypothetical, unclassified, unknown; Related to phage, transposon, or plasmid	31	31	31	33
PA0727	794501	795793		Hypothetical, unclassified, unknown; Related to phage, transposon, or plasmid	80	81	76	80
PA0728	795793	796776		Putative enzymes; Related to phage, transposon, or plasmid	16	16	16	15
PA0729	797251	797598		Hypothetical, unclassified, unknown	1	1	1	3
PA0730	797925	798827		Putative enzymes	12	12	12	12
PA0731	799279	800016		Hypothetical, unclassified, unknown	24	24	24	24
PA0732	800096	801139		Hypothetical, unclassified, unknown	17	17	17	17
PA0733	801275	801967		Transcription, RNA processing and degradation	11	11	11	11
PA0734	801967	802239		Hypothetical, unclassified, unknown	19	15	15	15
PA0735	802260	803075		Hypothetical, unclassified, unknown	13	12	12	12
PA0736	803072	804148		Membrane proteins	14	14	14	14
PA0737	804656	805111		Hypothetical, unclassified, unknown	18	18	19	18
PA0738	805228	805473		Membrane proteins	0	0	0	0
PA0739	805788	806702		Transcriptional regulators	21	21	21	21
PA0740	806805	808781	sdsA1	Putative enzymesprobablebeta-lactamase)	28	28	28	28
PA0741	808816	809457		Hypothetical, unclassified, unknown	5	5	5	5
PA0742	809574	809882		Hypothetical, unclassified, unknown	1	1	1	1
PA0743	810275	811171		Carbon compound catabolism	7	7	7	7
PA0744	811283	812386		Putative enzymes	3	3	3	3
PA0745	812445	813263		Putative enzymes	6	6	6	6			99
PA0746	813329	814492		Putative enzymes	7	7	7	7
PA0747	814504	816012		Putative enzymes	30	30	30	30
PA0749	817082	817903	stillframeshiftprobabletranscriptional	Hypothetical, unclassified, unknown	10	10	10	10
PA0750	818003	818698	ung	DNA replication, recombination, modification and repair	7	7	7	7
PA0751	818825	819862		Membrane proteins	16	16	16	16
PA0752	819855	821372		Membrane proteins	65	64	65	65
PA0753	821383	821853		Membrane proteins	14	14	14	14
PA0754	821902	822885		Hypothetical, unclassified, unknown	6	6	6	5
PA0755	822915	824198	opdH	Membrane proteins; Transport of small molecules	5	5	5	5
PA0756	824409	825080		Transcriptional regulators ; Two-componentregulatorysystems	6	5	5	5
PA0757	825073	826455		Two-componentregulatorysystems	25	26	25	25
PA0758	826463	827299		Hypothetical, unclassified, unknown	10	10	10	10
PA0759	827400	828344		Hypothetical, unclassified, unknown	33	29	30	29
PA0760	828617	828871		Hypothetical, unclassified, unknown	0	0	0	1
PA0761	829276	830892	nadB	Amino acid biosynthesis and metabolism; Biosynthesis of cofactors, prosthetic groups and carriers NadB	13	13	13	13
PA0762	831301	831882	algU	Transcriptional regulators	5	5	5	5	99
PA0763	831914	832498	mucA	Transcriptional regulators ; Cellwall/LPS/capsule; Secreted Factors (toxins, enzymes, alginate)	5	5	5	5	99
PA0764	832507	833457	mucB	Transcriptional regulators ; Cellwall/LPS/capsule; Secreted Factors (toxins, enzymes, alginate)	11	11	11	11	98
PA0765	833454	833909	mucC	Transcriptional regulators ; Cellwall/LPS/capsule; Secreted Factors (toxins, enzymes, alginate)	1	1	1	1	99
PA0766	833949	835373	mucD	Putative enzymes; Cellwall/LPS/capsule; Secreted Factors (toxins, enzymes, alginate)	16	16	16	16	98
PA0767	835523	837322	lepA	Translation, post-translational modification, degradation; Protein secretion/export apparatus	7	7	7	7
PA0768	837328	838182	lepB	Translation, post-translational modification, degradation; Protein secretion/export apparatus	6	6	6	6
PA0769	838351	838728		Hypothetical, unclassified, unknown	1	1	1	1
PA0770	838725	839414	rnc	Transcription, RNA processing and degradation	2	2	2	2
PA0771	839407	840324	era	Celldivision; Translation, post-translational modification, degradation	4	4	4	4
PA0772	840385	841086	recO	DNA replication, recombination, modification and repair	7	7	7	7
PA0773	841079	841825	pdxJ	Biosynthesis of cofactors, prosthetic groups and carriers	3	3	3	3
PA0774	841913	842881		Hypothetical, unclassified, unknown	10	10	10	10
PA0775	842878	843618		Hypothetical, unclassified, unknown	3	3	3	3
PA0776	843723	844295		Hypothetical, unclassified, unknown	3	3	3	3
PA0777	844427	845179		Hypothetical, unclassified, unknown	7	7	7	7
PA0778	845278	845682	icp	Hypothetical, unclassified, unknown	4	4	4	4
PA0779	845793	848192		Putative enzymes	17	17	17	17
PA0780	848383	849135	pruR	Transcriptional regulators	6	6	6	6
PA0781	849256	851319		Hypothetical, unclassified, unknown	11	11	11	11
PA0782	851783	854965	putA	Amino acid biosynthesis and metabolism	15	16	15	16
PA0783	855277	856797	putP	Membrane proteins; Transport of small molecules	18	18	18	18
PA0784	856942	857871		Transcriptional regulators	17	17	17	17
PA0785	857998	858636	azoR1	Putative enzymes	4	4	4	4
PA0786	858646	858951		Membrane proteins; Transport of small molecules	5	5	5	5
PA0787	859007	860170		Hypothetical, unclassified, unknown	7	7	7	7
PA0788	860175	863300		Hypothetical, unclassified, unknown	23	22	23	23
PA0789	864095	865510		Membrane proteins; Transport of small molecules	11	11	11	11
PA0790	865636	866451		Membrane proteins	6	6	6	6
PA0791	866558	867346		Transcriptional regulators	12	12	12	12
PA0792	867324	868808	prpD	Carbon compound catabolism	9	9	9	9
PA0793	868943	870130		Hypothetical, unclassified, unknown	8	8	8	8
PA0794	870249	872855		Energy metabolism	11	11	11	11
PA0795	872986	874113	prpC	Centra lintermediary metabolism; Carbon compound catabolism	12	12	12	12			98
PA0796	874206	875102	prpB	Fattyacidandphospholipidmetabolism; Centra lintermediary metabolism; Carbon compound catabolism	8	8	8	8			99
PA0797	875113	875835		Transcriptional regulators	8	8	8	8
PA0798	875953	876603	pmtA	Fattyacidandphospholipidmetabolism	2	2	2	2
PA0799	876617	878608		Putative enzymes	12	12	12	12
PA0800	879027	879560		Membrane proteins	4	4	4	4
PA0801	879557	881077		Membrane proteins	10	11	10	10
PA0802	881077	881400		Membrane proteins	4	4	4	4
PA0803	881486	881926		Hypothetical, unclassified, unknown	0	0	0	0
PA0804	881958	882779		Putative enzymes	8	8	8	8
PA0805	882989	883216		Hypothetical, unclassified, unknown	0	0	0	0
PA0806	883777	884172		Membrane proteins	1	1	1	1
PA0807	884799	885566	ampDh3	Antibioticresistanceandsusceptibilityhypotheticalprotein)	1	1	1	1
PA0808	885635	886108		Hypothetical, unclassified, unknown	6	6	6	6
PA0809	886160	887476		Membrane proteins; Transport of small molecules	18	18	18	19
PA0810	887583	888284		Carbon compound catabolism	5	5	5	5
PA0811	888315	889562		Membrane proteins; Transport of small molecules	11	11	11	11		99
PA0812	889559	890854		Hypothetical, unclassified, unknown	17	17	17	17
PA0813	891142	892389		Hypothetical, unclassified, unknown	14	14	14	14
PA0814	892386	892820		Hypothetical, unclassified, unknown	4	4	4	4
PA0815	893041	893994		Transcriptional regulators	10	9	9	9
PA0816	893967	894851		Transcriptional regulators	9	9	9	9
PA0817	894952	895377		Putative enzymes	9	9	9	9
PA0818	895396	895668		Hypothetical, unclassified, unknown	11	11	11	11
PA0819	895824	896117		Hypothetical, unclassified, unknown	13	11	10	10
PA0820	896416	897228		Hypothetical, unclassified, unknown	3	3	3	3
PA0821	897335	898423		Hypothetical, unclassified, unknown	25	24	24	24
PA0822	898440	898886		Hypothetical, unclassified, unknown	1	1	1	1
PA0823	898908	899141		Hypothetical, unclassified, unknown	2	2	2	2
PA0824	899138	899656		Hypothetical, unclassified, unknown	4	4	4	5
PA0825	899830	900165		Hypothetical, unclassified, unknown	1	1	1	1
PA0826	900408	901046		Hypothetical, unclassified, unknown	4	4	4	4
PA0827	901934	902812	ssrA	Hypothetical, unclassified, unknown	10	10	10	10
PA0828	902900	903583		Transcriptional regulators	12	12	12	12
PA0829	903692	904633		Putative enzymes	18	18	18	18		98
PA0830	904768	905601		Hypothetical, unclassified, unknown	5	5	5	5
PA0831	905726	906745	oruR	Transcriptional regulators	11	12	11	11
PA0832	906847	907488		Hypothetical, unclassified, unknown	6	6	6	6
PA0833	907594	908307		Membrane proteins	6	6	6	6
PA0834	908377	909291		Hypothetical, unclassified, unknown	4	4	4	4
PA0835	909418	911532	pta	Carbon compound catabolism	14	14	14	14
PA0836	911595	912779	ackA	Putative enzymes	2	2	2	2
PA0837	913086	913571	slyD	Translation, post-translational modification, degradation; Chaperones&heatshockproteins	0	0	0	0
PA0838	913777	914259		Putative enzymes	1	1	1	1
PA0839	914412	915002		Transcriptional regulators	2	2	2	2
PA0840	915043	916155		Putative enzymes	11	11	11	11
PA0841	916346	917305		Hypothetical, unclassified, unknown	12	12	12	12
PA0842	917309	918529		Putative enzymes	9	9	9	9
PA0843	918617	919240	plcR	Secreted Factors (toxins, enzymes, alginate)	3	3	3	3	99
PA0844	919258	921450	plcH	Secreted Factors (toxins, enzymes, alginate)	13	13	13	14	99
PA0845	921792	923804		Hypothetical, unclassified, unknown	12	12	12	12
PA0846	924182	924922		Transport of small molecules	6	6	6	6
PA0847	925007	927214		Motility&Attachment	17	17	17	17
PA0848	927147	927746		Adaptation, Protection; Putative enzymes	6	6	6	6
PA0849	927880	928830	trxB2	Nucleotide biosynthesis and metabolism	11	11	11	12
PA0850	929084	929503		Hypothetical, unclassified, unknown	1	1	1	1
PA0851	929514	930476		Hypothetical, unclassified, unknown	14	13	13	13
PA0852	930653	931822	cbpD	Secreted Factors (toxins, enzymes, alginate)	10	10	12	10	99
PA0853	932102	932725		Putative enzymes	9	9	9	9
PA0854	932718	934112	fumC2	Energy metabolism; Carbon compound catabolism	10	10	10	10
PA0855	934241	935260		Hypothetical, unclassified, unknown	6	6	6	8
PA0856	935427	935975		Hypothetical, unclassified, unknown	0	0	0	0
PA0857	935989	936294	bolA	Celldivision	3	3	3	3
PA0858	936459	937397		Hypothetical, unclassified, unknown	3	3	3	3
PA0859	937437	938039		Hypothetical, unclassified, unknown	10	10	10	10
PA0860	938032	939822		Membrane proteins; Transport of small molecules	15	15	15	15
PA0861	940117	942573		Motility&Attachment	34	33	33	30
PA0862	942648	943430		Hypothetical, unclassified, unknown	4	4	4	4
PA0863	943482	944441		Putative enzymes	10	10	10	10
PA0864	944724	945512		Transcriptional regulators	6	6	6	6
PA0865	945834	946907	hpd	Amino acid biosynthesis and metabolism	9	9	9	9
PA0866	947205	948623	aroP2	Transport of small molecules	9	9	7	7
PA0867	948776	949159	mliC	Hypothetical, unclassified, unknown; Adaptation, Protection	1	1	1	1
PA0868	949280	949693		Hypothetical, unclassified, unknown	2	2	2	2
PA0869	949716	950648	pbpG	Cellwall/LPS/capsulepenicillin-bindingprotein7	12	12	12	12
PA0870	950962	952161	phhC	Amino acid biosynthesis and metabolism	6	6	6	6
PA0871	952158	952514	phhB	Amino acid biosynthesis and metabolism	9	9	9	9
PA0872	952619	953407	phhA	Amino acid biosynthesis and metabolism	6	6	6	6
PA0873	953691	955250	phhR	Transcriptional regulators	12	12	12	12
PA0874	955456	955722		Hypothetical, unclassified, unknown	1	1	1	1
PA0875	955991	958186		Hypothetical, unclassified, unknown	13	13	13	14
PA0876	958406	959350		Transcriptional regulators	10	10	10	10
PA0877	959484	960380		Transcriptional regulators	6	6	6	6
PA0878	960497	961324		Hypothetical, unclassified, unknown	6	6	6	6
PA0879	961370	962530		Putative enzymes	5	5	5	5
PA0880	962545	962925		Putative enzymes	3	3	3	3
PA0881	962964	964316		Hypothetical, unclassified, unknown	15	15	15	15
PA0882	964372	965574		Putative enzymes	11	11	11	12
PA0883	965585	966412		Putative enzymes	9	9	9	9
PA0884	966526	967521		Transport of small molecules	19	19	19	19
PA0885	967570	968208		Transport of small molecules	5	5	5	5
PA0886	968205	969488		Transport of small molecules	27	27	28	28
PA0887	969670	971625	acsA	Carbon compound catabolism; Centra lintermediary metabolism	11	11	11	11
PA0888	972166	972945	aotJ	Transport of small molecules	4	4	4	4
PA0889	973064	973753	aotQ	Membrane proteins; Transport of small molecules	4	4	4	4
PA0890	973770	974468	aotM	Membrane proteins; Transport of small molecules	14	14	15	14
PA0891	974482	975594		Hypothetical, unclassified, unknown	9	9	9	9
PA0892	975613	976377	aotP	Transport of small molecules	5	5	5	5
PA0893	976410	977399	argR	Amino acid biosynthesis and metabolism; Transcriptional regulators	8	8	9	8
PA0894	977420	977743		Hypothetical, unclassified, unknown	2	2	2	2
PA0895	977910	979130	aruC	Amino acid biosynthesis and metabolism	10	10	10	10			99
PA0896	979329	980345	aruF	Amino acid biosynthesis and metabolism	11	11	11	11
PA0897	980357	981379	aruG	Amino acid biosynthesis and metabolism	8	8	8	8			99
PA0898	981422	982888	aruD	Amino acid biosynthesis and metabolism	17	17	17	17			98
PA0899	982885	984231	aruB	Amino acid biosynthesis and metabolism	23	23	23	23			98
PA0900	984245	984535		Hypothetical, unclassified, unknown	1	1	1	1
PA0901	984549	985547	aruE	Amino acid biosynthesis and metabolism	12	12	12	12
PA0902	985692	986696		Hypothetical, unclassified, unknown	15	15	15	15
PA0903	986818	989442	alaS	Transcription, RNA processing and degradation; Translation, post-translational modification, degradation	17	17	17	17
PA0904	989590	990828	lysC	Amino acid biosynthesis and metabolism	6	6	6	6			99
PA0905	991013	991198	rsmA	Translation, post-translational modification, degradation; Adaptation, Protection	1	1	1	1
PA0906	991830	992543		Transcriptional regulators	9	9	9	9
PA0907	992714	993244		Hypothetical, unclassified, unknown	6	6	6	6
PA0908	993409	993783		Hypothetical, unclassified, unknown	6	6	6	6
PA0909	993776	994051		Related to phage, transposon, or plasmid; Membrane proteins	1	1	1	1
PA0910	994143	994646		Hypothetical, unclassified, unknown	5	5	5	5
PA0911	994699	995151		Hypothetical, unclassified, unknown	7	7	10	7
PA0912	995172	995711		Hypothetical, unclassified, unknown	9	9	9	9
PA0913	996038	997486	mgtE	Transport of small molecules	6	6	6	7
PA0914	997536	997928		Hypothetical, unclassified, unknown	3	3	3	3
PA0915	997921	998382		Hypothetical, unclassified, unknown	3	3	3	3
PA0916	998444	999766		Hypothetical, unclassified, unknown	6	6	6	6
PA0917	1000013	1001917	kup	Transport of small molecules	17	17	18	18
PA0918	1001972	1002520		Energy metabolism	2	2	2	2
PA0919	1002681	1003964		Hypothetical, unclassified, unknown	8	8	8	8
PA0920	1003966	1006611		Membrane proteins	29	29	29	29
PA0921	1006860	1007219		Membrane proteins	7	5	7	5
PA0922	1007234	1007548		Hypothetical, unclassified, unknown	0	0	0	0
PA0923	1007950	1008999	dinB	Adaptation, Protection; DNA replication, recombination, modification and repairDNA PolymeraseIV, DinB	7	7	7	7
PA0924	1009006	1010934		Hypothetical, unclassified, unknown; Membrane proteins	11	11	11	11
PA0925	1011047	1011454		Hypothetical, unclassified, unknown	10	10	10	10
PA0926	1011522	1011947		Hypothetical, unclassified, unknown	4	4	4	4
PA0927	1011983	1012972	ldhA	Energy metabolism; Centra lintermediary metabolism; Carbon compound catabolism	4	4	4	4
PA0928	1012975	1015752	gacS	Two-componentregulatorysystems	17	17	17	18			99
PA0929	1015938	1016657		Transport of small molecules; Two-componentregulatorysystems	3	3	3	3
PA0930	1016657	1017994		Transport of small molecules; Two-componentregulatorysystems	15	16	16	16
PA0931	1018230	1020458	pirA	Transport of small molecules	17	17	17	17
PA0932	1020708	1021607	cysM	Amino acid biosynthesis and metabolism	7	7	7	7
PA0933	1021616	1022968	ygcA	Translation, post-translational modification, degradation	9	9	9	9
PA0934	1023053	1025296	relA	Adaptation, Protection	12	12	12	12
PA0935	1025401	1026231		Hypothetical, unclassified, unknown	10	10	10	10
PA0936	1026274	1027212	lpxO2	Putative enzymes; Cellwall/LPS/capsuleLpx02	6	6	6	7
PA0937	1027445	1027984		Hypothetical, unclassified, unknown	1	1	1	1
PA0938	1028172	1029500		Hypothetical, unclassified, unknown	44	45	44	48
PA0939	1029825	1030151		Hypothetical, unclassified, unknown	3	3	3	3
PA0940	1030157	1030411		Hypothetical, unclassified, unknown	1	1	1	1
PA0941	1030423	1030656		Hypothetical, unclassified, unknown	1	1	1	1
PA0942	1030772	1031332		Transcriptional regulators	4	4	4	4
PA0943	1031386	1032102		Protein secretion/export apparatus	5	5	5	5
PA0944	1032095	1032763	purN	Nucleotide biosynthesis and metabolismcyclo-ligase	4	4	4	4
PA0945	1032763	1033824	purM	Nucleotide biosynthesis and metabolismcyclo-ligase	1	1	1	1		99
PA0946	1034038	1035075		Hypothetical, unclassified, unknown	19	19	19	19
PA0947	1035277	1035981		Hypothetical, unclassified, unknown	4	4	4	4
PA0948	1036158	1036577		Hypothetical, unclassified, unknown	2	2	2	2
PA0949	1036579	1037175	wrbA	Transcription, RNA processing and degradation	3	3	3	3
PA0950	1037172	1037525		Transport of small molecules; Adaptation, Protection	1	1	1	1
PA0951	1037650	1038885		Transcription, RNA processing and degradation	17	17	17	18
PA0952	1039240	1039623		Hypothetical, unclassified, unknown	3	3	3	3
PA0953	1039968	1040432		Putative enzymes	2	2	2	2
PA0954	1040432	1040707		Putative enzymesphosphohydrolase	3	3	3	3
PA0955	1040724	1041680		Hypothetical, unclassified, unknown	11	11	11	11
PA0956	1041689	1043404	proS	Amino acid biosynthesis and metabolism; Translation, post-translational modification, degradation	12	12	12	13
PA0957	1043512	1043919		Hypothetical, unclassified, unknown	4	4	4	4
PA0958	1043983	1045314	oprD	Transport of small molecules	71	63	63	61
PA0959	1045832	1046461		Hypothetical, unclassified, unknown	15	15	15	15
PA0960	1046462	1046671		Hypothetical, unclassified, unknown	1	1	1	1
PA0961	1046720	1046911		Transcriptional regulators	1	1	1	1
PA0962	1047549	1048019		Adaptation, Protection	10	11	10	10
PA0963	1048459	1050234	aspS	Transcription, RNA processing and degradation; Translation, post-translational modification, degradation	21	21	21	21
PA0964	1050301	1051047	pmpR	Hypothetical, unclassified, unknown	8	8	8	8
PA0965	1051132	1051656	ruvC	DNA replication, recombination, modification and repairendodeoxyribonucleaseRuvC	5	5	5	5
PA0966	1051673	1052278	ruvA	DNA replication, recombination, modification and repair	5	5	5	5
PA0967	1052289	1053347	ruvB	DNA replication, recombination, modification and repair	4	4	4	4
PA0968	1053400	1053846		Hypothetical, unclassified, unknown	1	1	1	1
PA0969	1053848	1054543	tolQ	Membrane proteins; Transport of small molecules	10	10	10	10
PA0970	1054566	1055006	tolR	Transport of small molecules	2	2	2	2
PA0971	1055009	1056052	tolA	Membrane proteins; Transport of small molecules	10	10	10	10
PA0972	1056049	1057347	tolB	Transport of small molecules	4	4	4	4
PA0973	1057400	1057906	oprL	Membrane proteins; Transport of small molecules	5	5	5	6
PA0974	1057916	1058740		Hypothetical, unclassified, unknown	13	13	13	13
PA0975	1058812	1059606		Putative enzymes	16	16	16	17
PA0976	1059622	1060296		Hypothetical, unclassified, unknown	5	5	5	5
PA0977	1060510	1060833		Hypothetical, unclassified, unknown	9	9	9	9
PA0978	1061207	1062034		Related to phage, transposon, or plasmid	2	2	3	1
PA0979	1062061	1062369		Related to phage, transposon, or plasmid	1	1	3	2
PA0980	1062601	1062885		Hypothetical, unclassified, unknown	0	0	0	0
PA0981	1062921	1063544		Hypothetical, unclassified, unknown	0	0	0	0
PA0982	1064555	1065103		Hypothetical, unclassified, unknown	0	0	0	0
PA0983	1065138	1065425		Hypothetical, unclassified, unknown	0	0	0	0
PA0984	1065970	1066296		Membrane proteins; Secreted Factors (toxins, enzymes, alginate)	0	0	0	0
PA0985	1066321	1067817	pyoS5	Membrane proteins; Secreted Factors (toxins, enzymes, alginate)	0	0	0	0
PA0986	1068193	1068456		Related to phage, transposon, or plasmid	2	2	2	2
PA0987	1068489	1069331		Related to phage, transposon, or plasmid	44	39	44	41
PA0988	1069769	1070173		Hypothetical, unclassified, unknown	11	11	11	11
PA0989	1070294	1070854		Hypothetical, unclassified, unknown	1	1	1	1
PA0990	1071239	1071877		Hypothetical, unclassified, unknown	18	18	18	18
PA0990	1072462	1072839		Two-componentregulatorysystems	6	5	5	5
PA0992	1073285	1073902	cupC1	Motility&Attachment	21	21	21	21	96
PA0993	1073960	1074673	cupC2	Motility&Attachment; Chaperones&heatshockproteins	17	17	17	17	97
PA0994	1074784	1077303	cupC3	Motility&Attachmentprotein	34	34	34	35	98
PA0995	1077383	1077904	ogt	DNA replication, recombination, modification and repairmethyltransferase	1	1	1	1
PA0996	1078462	1080015	pqsA	Biosynthesis of cofactors, prosthetic groups and carriers	19	19	19	19
PA0997	1080009	1080860	pqsB	Biosynthesis of cofactors, prosthetic groups and carriers	7	7	7	7
PA0998	1080853	1081899	pqsC	Biosynthesis of cofactors, prosthetic groups and carriers	18	18	18	18
PA0999	1081942	1082955	pqsD	Biosynthesis of cofactors, prosthetic groups and carriersbeta-ketoacyl-ACPsynthaseIII	13	13	13	13
PA1000	1082949	1083854	pqsE	Biosynthesis of cofactors, prosthetic groups and carriers	3	3	3	3			99
PA1001	1083972	1085564	phnA	Adaptation, Protection	23	23	23	23
PA1002	1085542	1086144	phnB	Amino acid biosynthesis and metabolism; Adaptation, Protection	4	4	4	4
PA1003	1086097	1087095	mvfR	Biosynthesis of cofactors, prosthetic groups and carriers; Transcriptional regulators context:regulates phnAB operon(Old:regulates pqsABCDEoperon); AddedPMID:11724939; Author Comments:“MvfR waspreviously demonstrated to be a transcriptional regulator controlling the expression of the phnABope	0	0	0	0	100
PA1004	1087843	1088901	nadA	Amino acid biosynthesis and metabolism; Biosynthesis of cofactors, prosthetic groups and carriersNadA	18	18	18	18
PA1005	1089010	1090443		Hypothetical, unclassified, unknown	13	13	13	13
PA1006	1090606	1090857		Hypothetical, unclassified, unknown	0	0	0	0
PA1007	1090891	1091964		Membrane proteins	9	9	9	9
PA1008	1092025	1092498	bcp	Adaptation, Protection	5	5	5	5
PA1009	1092510	1093067		Hypothetical, unclassified, unknown	1	1	1	1		99
PA1010	1093251	1094129	dapA	Amino acid biosynthesis and metabolism	6	6	6	6
PA1011	1094147	1095337		Hypothetical, unclassified, unknown	5	5	5	5
PA1012	1095276	1096034		Hypothetical, unclassified, unknown	4	4	4	4
PA1013	1096063	1096773	purC	Nucleotide biosynthesis and metabolism	4	4	4	4
PA1014	1097296	1098288		Putative enzymes	13	13	13	13
PA1015	1098328	1099128		Transcriptional regulators	2	2	2	2
PA1016	1099669	1100820		Hypothetical, unclassified, unknown	10	10	10	10
PA1017	1100930	1103077	pauA	Biosynthesis of cofactors, prosthetic groups and carriers	23	24	24	24
PA1018	1103061	1103927		Hypothetical, unclassified, unknown	10	10	10	10
PA1019	1104009	1105364	mucK	Membrane proteins; Transport of small molecules	12	12	12	12
PA1020	1105888	1107000		Fattyacidandphospholipidmetabolism; Carbon compound catabolism	16	16	16	16
PA1021	1107000	1107761		Putative enzymes	2	2	2	2
PA1022	1107763	1108908		Putative enzymes	6	6	6	6
PA1023	1108949	1109866		Putative enzymes	3	3	3	3
PA1024	1109882	1110868		Hypothetical, unclassified, unknownfromhypotheticalprotein)	3	3	3	3
PA1025	1110947	1112197		Membrane proteins; Transport of small molecules	11	11	11	11
PA1026	1112574	1113050		Hypothetical, unclassified, unknown	2	2	2	2
PA1027	1113129	1114718		Putative enzymes	10	10	10	10
PA1028	1114774	1116060		Putative enzymes	13	13	13	13
PA1029	1116213	1116500		Hypothetical, unclassified, unknown	3	3	3	3
PA1030	1116635	1117390		Hypothetical, unclassified, unknown	7	7	7	7
PA1031	1118158	1119519	P8	Hypothetical, unclassified, unknown	8	8	8	8
PA1032	1119674	1122217	quiP	Carbon compound catabolism; Putative enzymes; AntibioticresistanceandsusceptibilityQuiP(changedfromprobablepenicillinamidase)	22	22	22	23
PA1033	1122340	1122981		Putative enzymes	5	5	5	5
PA1034	1123148	1123348		Hypothetical, unclassified, unknown	1	1	1	1
PA1035	1123356	1123850		Hypothetical, unclassified, unknown	3	3	3	3
PA1036	1124165	1124725		Hypothetical, unclassified, unknown	24	24	24	24
PA1037	1124845	1125465		Hypothetical, unclassified, unknown	7	7	7	7
PA1038	1125548	1125865		Hypothetical, unclassified, unknown	3	3	3	3
PA1039	1125865	1126338		Hypothetical, unclassified, unknown	9	9	9	9
PA1040	1126341	1126838		Hypothetical, unclassified, unknown	2	2	2	2
PA1041	1126969	1127601		Membrane proteins; Transport of small molecules	5	5	5	5
PA1042	1127717	1128016		Membrane proteins	5	5	5	5
PA1043	1128009	1128818		Hypothetical, unclassified, unknown	11	11	11	11
PA1044	1128857	1129321		Membrane proteins	8	8	8	8
PA1045	1129451	1131595		Putative enzymes	19	19	19	20
PA1046	1131674	1133947		Putative enzymes	32	32	32	32
PA1047	1134024	1135202		Putative enzymes	15	16	15	15
PA1048	1135408	1136289		Membrane proteins; Transport of small molecules	7	7	7	7
PA1049	1136388	1137035	pdxH	Biosynthesis of cofactors, prosthetic groups and carriers	4	4	4	4
PA1050	1137043	1138155		Hypothetical, unclassified, unknown	7	7	7	8
PA1051	1138314	1139672		Membrane proteins; Transport of small molecules	9	9	9	9
PA1052	1139714	1140859		Hypothetical, unclassified, unknown	10	10	10	10
PA1053	1141268	1141732		Membrane proteins	3	3	3	3
PA1054	1142061	1144862		Membrane proteins; Putative enzymes	23	23	23	24
PA1055	1144862	1145200		Membrane proteins	9	9	9	9
PA1056	1145197	1146696		Membrane proteins; Putative enzymes	26	26	26	26
PA1057	1146693	1147217		Membrane proteins	8	8	8	8
PA1058	1147202	1147471		Membrane proteins	1	1	1	1
PA1059	1147468	1147815		Membrane proteins	7	7	7	7
PA1060	1147928	1148833		Membrane proteins	16	16	16	16
PA1061	1148844	1149941		Putative enzymes	15	15	15	15
PA1062	1149952	1150473		Putative enzymes	8	8	8	8
PA1063	1150470	1150721		Hypothetical, unclassified, unknown	2	2	2	2
PA1064	1150750	1151415		Hypothetical, unclassified, unknown	2	2	2	2
PA1065	1151435	1151908		Hypothetical, unclassified, unknown	3	3	3	3
PA1066	1151919	1152575		Putative enzymes	10	10	10	10
PA1067	1152624	1153538		Transcriptional regulators	18	18	18	17
PA1068	1153637	1155547		Chaperones&heatshockproteins	31	31	31	31
PA1069	1155584	1157878		Hypothetical, unclassified, unknown	13	13	13	13
PA1070	1157954	1158655	braG	Transport of small molecules	2	2	2	2
PA1071	1158658	1159425	braF	Transport of small molecules	3	3	3	3
PA1072	1159422	1160675	braE	Membrane proteins; Transport of small molecules	5	5	5	5
PA1073	1160672	1161595	braD	Membrane proteins; Transport of small molecules	5	5	5	5
PA1074	1161856	1162977	braC	Transport of small molecules	7	7	7	7
PA1075	1163276	1163593		Hypothetical, unclassified, unknown	1	1	1	1
PA1076	1163660	1164022		Hypothetical, unclassified, unknown	1	1	1	1
PA1077	1164275	1164682	flgB	Cellwall/LPS/capsule; Motility&Attachment	3	3	3	3	99
PA1078	1164688	1165128	flgC	Cellwall/LPS/capsule; Motility&Attachment	0	0	0	0	100
PA1079	1165141	1165854	flgD	Cellwall/LPS/capsule; Motility&Attachment	5	5	5	5	99
PA1080	1165882	1167270	flgE	Cellwall/LPS/capsule; Motility&Attachment	7	7	7	7	99
PA1081	1167488	1168237	flgF	Cellwall/LPS/capsule; Motility&Attachment	2	2	2	2	99
PA1082	1168284	1169069	flgG	Cellwall/LPS/capsule; Motility&Attachment	3	3	3	3	99
PA1083	1169115	1169810	flgH	Cellwall/LPS/capsule; Motility&Attachment	5	5	5	5	99
PA1084	1169822	1170931	flgI	Cellwall/LPS/capsule; Motility&Attachment	5	5	5	5	99
PA1085	1170942	1172144	flgJ	Cellwall/LPS/capsule; Motility&Attachment	7	7	5	5	99
PA1086	1172163	1174214	flgK	Cellwall/LPS/capsule; Motility&Attachment	108	104	113	103	89
PA1087	1174240	1175559	flgL	Cellwall/LPS/capsule; Motility&Attachment	10	9	10	12
PA1088	1175614	1176375		Hypothetical, unclassified, unknown	0	0	0	0
PA1089	1176380	1176982		Hypothetical, unclassified, unknown	0	0	0	0
PA1090	1176958	1177620		Hypothetical, unclassified, unknown	0	0	0	0
PA1091	1177613	1182697	fgtA	Hypothetical, unclassified, unknown	2	3	6	6
PA1092	1183058	1184524	fliC	Motility&Attachment	27	27	28	25
PA1093	1184603	1184974		Hypothetical, unclassified, unknown	0	0	0	0
PA1094	1185060	1186484	fliD	Cellwall/LPS/capsule; Motility&Attachment	4	4	5	4
PA1095	1186606	1186986		Hypothetical, unclassified, unknown	4	4	4	5
PA1096	1187009	1187305		Hypothetical, unclassified, unknown	9	9	9	9
PA1097	1187587	1189059	fleQ	Motility&Attachment; Transcriptional regulators	9	9	9	9	99
PA1098	1189172	1190380	fleS	Two-componentregulatorysystems	17	17	17	17	98
PA1099	1190385	1191806	fleR	Motility&Attachment; Transcriptional regulators ; Two-componentregulatorysystems	7	7	7	7	99
PA1100	1192053	1192382	fliE	Cellwall/LPS/capsule; Motility&Attachment	1	1	1	1	99
PA1101	1192405	1194201	fliF	Cellwall/LPS/capsule; Motility&Attachment	8	8	8	8	99
PA1102	1194207	1195223	fliG	Cellwall/LPS/capsule; Motility&Attachment	5	5	5	5	99
PA1103	1195225	1196031		Cellwall/LPS/capsule; Motility&Attachment	6	6	6	6	99
PA1104	1196021	1197376	fliI	Energy metabolism; Motility&Attachment	8	8	8	8	99
PA1105	1197390	1197833	fliJ	Cellwall/LPS/capsule; Motility&Attachment	3	3	3	3	99
PA1106	1197838	1198551		Hypothetical, unclassified, unknown	3	4	3	3
PA1107	1198750	1199946		Motility&Attachment	20	20	20	20
PA1108	1200063	1201220		Membrane proteins; Transport of small molecules	16	16	16	16
PA1109	1201310	1202089		Transcriptional regulators	14	14	14	14
PA1110	1202094	1202804		Hypothetical, unclassified, unknown	8	8	8	8
PA1111	1202917	1203540		Hypothetical, unclassified, unknown	3	3	3	3
PA1112	1203633	1204781		Hypothetical, unclassified, unknown	18	18	18	21
PA1113	1205771	1207537		Membrane proteins; Transport of small molecules	13	13	13	13
PA1114	1207540	1207875		Hypothetical, unclassified, unknown	3	3	3	3
PA1115	1207979	1210303		Membrane proteins	21	20	21	21
PA1116	1210558	1211397		Hypothetical, unclassified, unknown	8	8	8	8
PA1117	1211407	1211781		Hypothetical, unclassified, unknown	1	1	1	1
PA1118	1211888	1212571		Membrane proteins	4	4	4	4
PA1119	1212717	1213223	yfiB	Membrane proteins; Cellwall/LPS/capsule	8	8	8	7
PA1120	1213195	1214502	tpbB	Cellwall/LPS/capsule; Nucleotide biosynthesis and metabolism; Motility&Attachment; Membrane proteins	22	22	22	22
PA1121	1214502	1215074	yfiR	Cellwall/LPS/capsule	10	10	10	10
PA1122	1215284	1215727		Translation, post-translational modification, degradation	8	8	8	8
PA1123	1216120	1216440		Hypothetical, unclassified, unknown	0	0	0	0
PA1124	1216671	1218167	dgt	Nucleotide biosynthesis and metabolism	14	14	14	14
PA1125	1218181	1218933		Biosynthesis of cofactors, prosthetic groups and carriers	8	8	8	8
PA1126	1218940	1219527		Membrane proteins	7	7	7	7
PA1127	1219621	1220610		Adaptation, Protection; Putative enzymes	6	6	6	6
PA1128	1220745	1221656		Transcriptional regulators	16	16	16	16
PA1129	1221691	1222098		Related to phage, transposon, or plasmid; Antibioticresistanceandsusceptibility	1	1	1	1
PA1130	1222095	1223072	rhlC	Cellwall/LPS/capsule; Adaptation, Protection	28	28	28	27
PA1131	1223060	1224328		Membrane proteins; Antibioticresistanceandsusceptibility; Transport of small molecules	21	21	21	21
PA1132	1224641	1225330		Hypothetical, unclassified, unknown	4	4	4	4
PA1133	1225340	1225690		Hypothetical, unclassified, unknown	4	4	4	4
PA1134	1225757	1226278		Hypothetical, unclassified, unknown	5	5	5	5
PA1135	1226427	1227302		Hypothetical, unclassified, unknown	9	9	9	9
PA1136	1227474	1228205		Transcriptional regulators	11	11	13	13
PA1137	1228212	1229198		Putative enzymes	11	11	12	11
PA1138	1229344	1230219		Transcriptional regulators	6	6	6	6
PA1139	1230310	1231158		Hypothetical, unclassified, unknown	11	11	11	11
PA1140	1231256	1232092		Hypothetical, unclassified, unknown	2	2	2	2
PA1141	1232229	1233131		Transcriptional regulators	7	7	7	7
PA1142	1233297	1234013		Transcriptional regulators	5	5	5	5
PA1143	1234095	1234748		Hypothetical, unclassified, unknown	11	11	11	11
PA1144	1234816	1236150		Membrane proteins; Transport of small molecules	14	14	14	14		98
PA1145	1236644	1237546		Transcriptional regulators	9	9	9	9
PA1146	1237551	1238732		Carbon compound catabolism	7	7	7	7
PA1147	1238834	1240324		Membrane proteins; Transport of small molecules	12	12	12	13
PA1148	1240584	1242500	toxA	Secreted Factors (toxins, enzymes, alginate)	18	18	18	18	99
PA1149	1242750	1243118		Hypothetical, unclassified, unknown	5	5	5	5
PA1150	1243594	1245663	pys2	Adaptation, Protection; Secreted Factors (toxins, enzymes, alginate)	12	13	13	13
PA1151	1245665	1245928	imm2	Adaptation, Protection	0	0	0	0
PA1152	1246444	1246788		Hypothetical, unclassified, unknown	0	0	0	0
PA1153	1247932	1248486		Hypothetical, unclassified, unknown	16	16	16	16
PA1154	1249019	1249552		Hypothetical, unclassified, unknown	0	0	0	0
PA1155	1249907	1251154	nrdB	Nucleotide biosynthesis and metabolism	12	12	12	13
PA1156	1251418	1254309	nrdA	Nucleotide biosynthesis and metabolismribonucleotidereductase	13	13	13	14
PA1157	1255042	1255752		Transcriptional regulators ; Two-componentregulatorysystems	9	9	9	9		98
PA1158	1256094	1257452		Two-componentregulatorysystems	11	11	11	11
PA1159	1257772	1257981		Transcriptional regulators ; Adaptation, Protection	1	1	1	1
PA1160	1258087	1258470		Hypothetical, unclassified, unknown	0	0	0	0
PA1161	1258488	1259291	rrmA	Transcription, RNA processing and degradation	5	5	5	5
PA1162	1259291	1260442	dapE	Amino acid biosynthesis and metabolism	10	10	10	10
PA1163	1260557	1263166	ndvB	Putative enzymes; Antibioticresistanceandsusceptibility	16	16	16	16
PA1164	1263378	1264190		Hypothetical, unclassified, unknown	6	6	6	6
PA1165	1264191	1264919	pcpS	Translation, post-translational modification, degradationsynthase	10	10	10	10
PA1166	1265147	1265935		Hypothetical, unclassified, unknown	5	5	5	5
PA1167	1266111	1266782		Hypothetical, unclassified, unknown	19	19	19	19
PA1168	1267282	1267602		Hypothetical, unclassified, unknown	2	2	2	2
PA1169	1267680	1269737		Putative enzymes	39	39	39	40
PA1170	1269781	1270515		Membrane proteins	4	4	4	4
PA1171	1270972	1272168		Cellwall/LPS/capsule; Putative enzymes	6	6	6	6
PA1172	1272200	1272796	napC	Energy metabolism	5	5	5	5
PA1173	1272807	1273298	napB	Energy metabolism	1	1	1	1
PA1174	1273309	1275798	napA	Energy metabolism	7	7	7	7
PA1175	1275795	1276124	napD	Energy metabolism	1	1	1	1
PA1176	1276117	1276608	napF	Energy metabolism	9	9	9	9
PA1177	1276617	1276784	napE	Energy metabolism	2	2	2	2
PA1178	1277006	1277608	oprH	Membrane proteins; Adaptation, Protection; Transport of small molecules	1	1	1	1
PA1179	1277688	1278365	phoP	Transcriptional regulators ; Two-componentregulatorysystems	3	3	3	3	99
PA1180	1278362	1279708	phoQ	Two-componentregulatorysystems	3	3	3	3	99
PA1181	1279810	1283172		Membrane proteins	17	17	17	17		99
PA1182	1283176	1284177		Transcriptional regulators	6	6	6	6
PA1183	1284513	1285823	dctA	Transport of small molecules	2	2	2	2
PA1184	1285898	1286788		Transcriptional regulators	6	6	6	6
PA1185	1286990	1287619		Putative enzymes	1	1	1	2
PA1186	1287616	1288635		Hypothetical, unclassified, unknown	12	12	12	12
PA1187	1288737	1289876		Putative enzymes	7	7	7	7
PA1188	1289965	1291146		Putative enzymes	13	13	13	13
PA1189	1291148	1291645		Hypothetical, unclassified, unknown	3	3	3	3
PA1190	1291813	1292412		Membrane proteins	3	3	3	3
PA1191	1292571	1293164		Hypothetical, unclassified, unknown	6	6	6	6
PA1192	1293267	1294091		Hypothetical, unclassified, unknown	9	9	9	9
PA1193	1294138	1294809		Hypothetical, unclassified, unknown	11	11	11	11
PA1194	1294811	1296229		Membrane proteins; Transport of small molecules	12	12	12	12
PA1195	1296334	1297098		Hypothetical, unclassified, unknown	2	2	2	2
PA1196	1297309	1298709		Transcriptional regulators	16	16	16	16
PA1197	1298722	1299492		Hypothetical, unclassified, unknown	8	8	8	8
PA1198	1299558	1300175		Hypothetical, unclassified, unknown	4	4	4	4
PA1199	1300258	1300791		Membrane proteins	3	3	3	4
PA1200	1300811	1301473		Hypothetical, unclassified, unknown	9	9	9	9
PA1201	1301481	1302395		Transcriptional regulators	9	9	9	9
PA1202	1302696	1303313		Putative enzymes	3	3	3	3
PA1203	1303457	1303864		Hypothetical, unclassified, unknown	6	6	6	6
PA1204	1303892	1304449		Hypothetical, unclassified, unknown	7	7	7	7
PA1205	1304476	1305423		Hypothetical, unclassified, unknown	19	19	19	19
PA1206	1305583	1306056		Hypothetical, unclassified, unknown	4	4	4	4
PA1207	1306059	1307900	kefB	Transport of small molecules	13	13	13	13
PA1208	1308067	1309566		Hypothetical, unclassified, unknown	10	10	10	10
PA1209	1309583	1310518		Membrane proteins	9	9	9	9
PA1210	1310688	1311386		Hypothetical, unclassified, unknown	2	2	2	2
PA1211	1311504	1312139		Hypothetical, unclassified, unknown	16	16	16	17
PA1212	1312136	1313365		Membrane proteins; Transport of small molecules	8	8	8	8
PA1213	1313362	1314321		Hypothetical, unclassified, unknown	11	11	11	11
PA1214	1314318	1315916		Hypothetical, unclassified, unknown	16	16	16	16
PA1215	1315916	1317202		Hypothetical, unclassified, unknown	11	11	11	11
PA1216	1317404	1318150		Hypothetical, unclassified, unknown	4	4	4	4
PA1217	1318147	1319514		Amino acid biosynthesis and metabolism	11	11	11	11
PA1218	1319511	1320389		Hypothetical, unclassified, unknown	7	7	7	7
PA1219	1320386	1321000		Hypothetical, unclassified, unknown	3	3	3	3
PA1220	1320994	1322256		Hypothetical, unclassified, unknown	15	15	15	14
PA1221	1322253	1324109		Hypothetical, unclassified, unknown	25	25	25	25
PA1222	1324793	1325950		Cellwall/LPS/capsule	8	8	8	8
PA1223	1326046	1326939		Transcriptional regulators	7	5	5	7
PA1224	1327024	1327803		Putative enzymes	7	7	7	7
PA1225	1327813	1328439		Putative enzymes	22	22	22	22
PA1226	1328545	1329153		Transcriptional regulators	4	4	4	4			99
PA1227	1329192	1330040		Hypothetical, unclassified, unknown	10	10	10	10
PA1228	1330117	1330467		Hypothetical, unclassified, unknown	5	5	5	5
PA1229	1330577	1331383		Transcriptional regulators	0	0	0	0
PA1230	1331517	1331714		Membrane proteins	0	0	0	0
PA1231	1331727	1332635		Membrane proteins	5	5	5	5
PA1232	1332635	1334674		Membrane proteins	13	13	13	13
PA1233	1334671	1334928		Hypothetical, unclassified, unknown	1	1	1	1
PA1234	1334950	1335453		Hypothetical, unclassified, unknown	1	1	1	1
PA1235	1335645	1336427		Transcriptional regulators	7	7	7	7
PA1236	1336430	1337941		Membrane proteins; Transport of small molecules	7	7	7	7
PA1237	1337931	1339082		Transport of small molecules; Antibioticresistanceandsusceptibility	9	9	9	9
PA1238	1339079	1340527		Transport of small molecules; Antibioticresistanceandsusceptibility	17	17	17	18
PA1239	1340910	1341794		Hypothetical, unclassified, unknown	0	0	0	0
PA1240	1341851	1342648		Putative enzymes	2	2	2	2
PA1241	1342813	1343373		Transcriptional regulators	0	0	0	0
PA1242	1343453	1345225		Hypothetical, unclassified, unknown	15	15	15	15
PA1243	1345248	1347824		Two-componentregulatorysystems	22	22	22	22
PA1244	1348060	1348401		Hypothetical, unclassified, unknown	1	1	1	1
PA1244	1349416	1350660		Membrane proteins; Secreted Factors (toxins, enzymes, alginate)	7	7	7	7
PA1246	1350747	1352528	aprD	Secreted Factors (toxins, enzymes, alginate); Protein secretion/export apparatus	12	12	12	12	99
PA1247	1352525	1353823	aprE	Secreted Factors (toxins, enzymes, alginate); Protein secretion/export apparatus	11	11	11	11	99
PA1248	1353827	1355272	aprF	Secreted Factors (toxins, enzymes, alginate); Protein secretion/export apparatus	14	14	14	14	99
PA1249	1355631	1357070	aprA	Secreted Factors (toxins, enzymes, alginate)	9	9	9	9	99
PA1250	1357317	1357712	aprI	Secreted Factors (toxins, enzymes, alginate)	0	0	0	0	100
PA1251	1357725	1359350		Adaptation, Protection; Chemotaxisprotein	8	8	8	8
PA1252	1359590	1360594		Putative enzymes	3	3	3	3
PA1253	1360698	1362278		Putative enzymes	22	22	22	22
PA1254	1362371	1363288		Putative enzymes	4	4	4	4
PA1255	1363439	1364473		Hypothetical, unclassified, unknown	7	7	7	7
PA1256	1364499	1365221		Transport of small molecules	9	9	9	9
PA1257	1365218	1365862		Membrane proteins; Transport of small molecules	10	10	10	10
PA1258	1365873	1366538		Membrane proteins; Transport of small molecules	6	6	6	6
PA1259	1366538	1368280		Hypothetical, unclassified, unknown	30	30	30	31
PA1260	1368339	1369160		Transport of small molecules	7	7	7	7
PA1261	1369418	1370092		Transcriptional regulators	4	4	4	4
PA1262	1370257	1371699		Membrane proteins; Transport of small molecules	13	13	13	13
PA1263	1371738	1372682		Hypothetical, unclassified, unknown	9	9	9	9
PA1264	1372979	1373845		Transcriptional regulators	7	7	7	7
PA1265	1373945	1374847		Membrane proteins	2	2	2	2
PA1266	1374844	1376097		Putative enzymes	14	14	14	15
PA1267	1376327	1377442		Hypothetical, unclassified, unknown	37	38	37	37
PA1268	1377439	1378383		Hypothetical, unclassified, unknown	6	6	6	6
PA1269	1378500	1379168		Transcriptional regulators	14	13	13	14
PA1270	1379413	1381452		Hypothetical, unclassified, unknown	18	18	18	18
PA1271	1381804	1383654		Transport of small molecules	11	11	11	12
PA1272	1383718	1384329	cobO	Biosynthesis of cofactors, prosthetic groups and carriers	3	3	3	3
PA1273	1384361	1385668	cobB	Biosynthesis of cofactors, prosthetic groups and carriers	20	20	20	20
PA1274	1385670	1386326		Hypothetical, unclassified, unknown	9	9	9	9
PA1275	1386323	1387261	cobD	Biosynthesis of cofactors, prosthetic groups and carriers	10	10	10	10
PA1276	1387254	1388249	cobC	Biosynthesis of cofactors, prosthetic groups and carriers	12	12	12	12
PA1277	1388242	1389714	cobQ	Biosynthesis of cofactors, prosthetic groups and carriers	7	7	7	7
PA1278	1389707	1390228	cobP	Biosynthesis of cofactors, prosthetic groups and carriers	6	7	6	6
PA1279	1390225	1391280	cobU	Biosynthesis of cofactors, prosthetic groups and carriers	9	9	9	9
PA1280	1391277	1391861		Biosynthesis of cofactors, prosthetic groups and carriers	1	1	1	1
PA1281	1391864	1392601	cobV	Biosynthesis of cofactors, prosthetic groups and carriers	2	2	2	2
PA1282	1392564	1394069		Membrane proteins; Transport of small molecules	23	23	23	23
PA1283	1394188	1394748		Transcriptional regulators	2	2	2	2
PA1284	1394779	1396599		Putative enzymes	18	18	18	18
PA1285	1396731	1397180		Transcriptional regulators	5	5	7	7
PA1286	1397254	1398453		Membrane proteins; Transport of small molecules	5	5	5	5
PA1287	1398618	1399172		Putative enzymes	7	7	7	7
PA1288	1399231	1400505		Membrane proteins; Transport of small molecules	1	1	1	2
PA1289	1400711	1401190		Hypothetical, unclassified, unknown	3	3	3	3
PA1290	1401412	1402005		Transcriptional regulators	6	6	6	6
PA1291	1402117	1402956		Hypothetical, unclassified, unknown	11	11	11	11
PA1292	1402981	1403835		Putative enzymes	12	13	12	12
PA1293	1404136	1405197		Hypothetical, unclassified, unknown	10	10	10	10
PA1294	1405338	1406462	rnd	Transcription, RNA processing and degradation	12	12	12	13
PA1295	1406459	1406752		Hypothetical, unclassified, unknown	4	4	4	4
PA1296	1407007	1407939		Putative enzymes	18	18	18	18
PA1297	1407951	1408931		Membrane proteins; Transport of small molecules	24	25	27	25
PA1298	1408999	1409274		Hypothetical, unclassified, unknown	3	3	3	3
PA1299	1409351	1409800		Hypothetical, unclassified, unknown	1	1	1	1
PA1300	1409949	1410476		Transcriptional regulators	1	1	1	1
PA1301	1410473	1411456		Membrane proteins; Transcriptional regulators	15	15	15	15
PA1302	1411585	1414140		Membrane proteins; Transport of small molecules	20	20	20	20
PA1303	1414147	1414686		Putative enzymes	13	13	13	13
PA1304	1414763	1416814		Putative enzymes	15	15	15	15
PA1305	1416963	1417436		Hypothetical, unclassified, unknown; Membrane proteins	5	5	5	6
PA1306	1417500	1417961		Putative enzymes	6	6	6	6
PA1307	1417965	1418738		Hypothetical, unclassified, unknown	7	7	7	7
PA1308	1418765	1419289		Membrane proteins	9	9	9	9
PA1309	1419298	1420158		Transcriptional regulators	21	20	20	20
PA1310	1420326	1421441	phnW	Carbon compound catabolism	20	20	20	20
PA1311	1421477	1422304	phnX	Carbon compound catabolism	16	16	16	16
PA1312	1422355	1423266		Transcriptional regulators	8	8	8	8
PA1313	1423374	1424732		Membrane proteins; Transport of small molecules	6	6	6	6
PA1314	1424746	1425132		Hypothetical, unclassified, unknown	0	0	0	0
PA1315	1425140	1425754		Transcriptional regulators	1	1	1	2
PA1316	1425912	1427453		Membrane proteins; Transport of small molecules	9	9	9	9
PA1317	1428080	1429075	cyoA	Energy metabolism	5	5	5	5
PA1318	1429082	1431058	cyoB	Energy metabolism	5	5	5	5
PA1319	1431062	1431691	cyoC	Energy metabolism	0	0	0	0
PA1320	1431691	1432026	cyoD	Energy metabolism	0	0	0	0
PA1321	1432037	1432927	cyoE	Energy metabolism	8	8	8	8
PA1322	1433166	1435364		Membrane proteins; Transport of small molecules	11	11	11	11
PA1323	1435493	1435825		Hypothetical, unclassified, unknown	0	0	0	0
PA1324	1435885	1436397		Hypothetical, unclassified, unknown	1	1	1	1
PA1325	1436663	1437070	P9	Hypothetical, unclassified, unknown	2	2	2	3
PA1326	1437067	1438614	ilvA2	Amino acid biosynthesis and metabolism	4	4	4	4
PA1327	1438706	1440676		Putative enzymes	6	6	6	6
PA1328	1440639	1441547		Transcriptional regulators	2	2	2	2
PA1329	1441632	1442063		Hypothetical, unclassified, unknown	0	0	0	0
PA1330	1442069	1442848		Putative enzymes	2	2	2	3
PA1331	1442904	1444451		Hypothetical, unclassified, unknown	9	9	9	9
PA1332	1444720	1445271		Hypothetical, unclassified, unknown	8	8	8	8
PA1333	1445405	1445611		Hypothetical, unclassified, unknown	3	3	3	3
PA1334	1445806	1446918		Putative enzymes	6	6	6	6
PA1335	1447226	1448503		Transcriptional regulators ; Two-componentregulatorysystems	10	10	10	10
PA1336	1448548	1450449		Two-componentregulatorysystems	23	23	23	23
PA1337	1450545	1451633	ansB	Amino acid biosynthesis and metabolism	6	6	7	6
PA1338	1451719	1453392	ggt	Amino acid biosynthesis and metabolism; Adaptation, Protection; Centra lintermediary metabolism	9	9	9	9
PA1339	1453470	1454204		Transport of small molecules	4	4	4	4
PA1340	1454201	1454869		Transport of small molecules	3	3	3	3
PA1341	1454866	1455612		Membrane proteins; Transport of small molecules	1	1	1	1
PA1342	1455815	1456723		Transport of small molecules	4	4	4	4
PA1343	1457175	1457633		Hypothetical, unclassified, unknown	7	7	7	7
PA1344	1457729	1458523		Putative enzymes	6	6	6	6
PA1345	1458707	1460296		Hypothetical, unclassified, unknown	13	13	13	13
PA1346	1460307	1461854		Hypothetical, unclassified, unknown	24	24	24	24
PA1347	1461938	1462630		Transcriptional regulators	8	8	8	8
PA1348	1462696	1463403		Hypothetical, unclassified, unknown	11	11	11	11
PA1349	1463586	1463936		Hypothetical, unclassified, unknown	1	1	1	1
PA1350	1464111	1464860		Hypothetical, unclassified, unknown	6	6	6	6
PA1351	1464878	1466101		Transcriptional regulators	32	32	32	34
PA1352	1466109	1467320		Membrane proteins	8	8	8	8
PA1353	1467488	1467901		Hypothetical, unclassified, unknown	0	0	0	0
PA1354	1467938	1468363		Hypothetical, unclassified, unknown	0	0	0	0
PA1355	1468510	1468890		Hypothetical, unclassified, unknown	7	7	7	7
PA1356	1468913	1470019		Hypothetical, unclassified, unknown	1	1	1	2
PA1357	1470088	1470564		Hypothetical, unclassified, unknown	4	4	4	3
PA1358	1470580	1470978		Hypothetical, unclassified, unknown	8	8	8	8
PA1359	1471016	1471672		Transcriptional regulators	2	2	8	2
PA1360	1471671	1472564		Membrane proteins	5	5	5	5
PA1361	1472547	1473980		Membrane proteins; Transport of small molecules	12	12	12	12
PA1362	1474391	1474714		Hypothetical, unclassified, unknown	5	2	4	4
PA1363	1474727	1475467		Transcriptional regulators	1	1	1	1
PA1364	1475464	1476306		Membrane proteins; Transcriptional regulators	4	4	4	4
PA1365	1476384	1478825		Transport of small molecules	11	11	11	12
PA1366	1479021	1479791		Hypothetical, unclassified, unknown	0	0	0	0
PA1367	1480215	1481051		Hypothetical, unclassified, unknown	19	19	19	19
PA1368	1481334	1482758		Hypothetical, unclassified, unknown	0	0	0	0
PA1369	1483123	1483875		Hypothetical, unclassified, unknown	0	0	0	0
PA1370	1483898	1485763		Hypothetical, unclassified, unknown	0	0	0	0
PA1371	1486266	1486967		Hypothetical, unclassified, unknown	0	0	0	0
PA1372	1486960	1489095		Hypothetical, unclassified, unknown	0	0	0	0
PA1373	1489815	1491083	fabF2	Fattyacidandphospholipidmetabolism	10	10	10	10
PA1374	1491192	1491698		Hypothetical, unclassified, unknown	2	2	2	2
PA1375	1491913	1493055	pdxB	Carbon compound catabolism; Amino acid biosynthesis and metabolism; Biosynthesis of cofactors, prosthetic groups and carriers	10	10	11	10
PA1376	1493090	1494823	aceK	Centra lintermediary metabolism	8	8	8	8
PA1377	1494959	1495492		Hypothetical, unclassified, unknown	11	11	11	11
PA1378	1495635	1495997		Hypothetical, unclassified, unknown	2	2	2	2
PA1379	1496087	1496920		Putative enzymes	4	4	4	4
PA1380	1497012	1497977		Transcriptional regulators	17	17	18	17
PA1381	1498338	1498829		Hypothetical, unclassified, unknown	0	0	0	0
PA1382	1498813	1501092		Protein secretion/export apparatus	0	0	0	0
PA1383	1501611	1503416		Hypothetical, unclassified, unknown	0	0	0	0
PA1384	1503568	1504581	galE	Nucleotide biosynthesis and metabolism; Carbon compound catabolism; Centra lintermediary metabolism	0	0	0	0
PA1385	1504605	1505729		Cellwall/LPS/capsule	0	0	0	0
PA1386	1505749	1507017		Transport of small molecules	0	0	0	0
PA1387	1507164	1508720		Hypothetical, unclassified, unknown	0	0	0	0
PA1388	1508737	1509465		Hypothetical, unclassified, unknown	0	0	0	0
PA1389	1509562	1511046		Putative enzymes	0	0	0	0
PA1390	1511232	1512266		Putative enzymes	0	0	0	0
PA1391	1512260	1514035		Putative enzymes	0	0	0	0
PA1392	1514036	1515280		Hypothetical, unclassified, unknown	0	0	0	0
PA1393	1515337	1515927	cysC	Amino acid biosynthesis and metabolism; Centra lintermediary metabolism; Nucleotide biosynthesis and metabolism3'-phosphotransferase	0	0	0	0
PA1394	1516433	1516687		Hypothetical, unclassified, unknown	16	15	15	15
PA1395	1516703	1517119		Hypothetical, unclassified, unknown	1	1	1	1
PA1396	1517146	1518768		Two-componentregulatorysystems	15	15	15	15
PA1397	1518914	1519546		Transcriptional regulators ; Two-componentregulatorysystems	11	11	11	11
PA1398	1519627	1519968		Hypothetical, unclassified, unknown	5	5	5	5
PA1399	1519984	1520904		Transcriptional regulators	12	12	12	12
PA1400	1521109	1524396		Energy metabolism	33	33	33	33
PA1401	1524424	1524831		Hypothetical, unclassified, unknown	4	4	4	4
PA1402	1524909	1525574		Hypothetical, unclassified, unknown	9	9	10	9
PA1403	1525667	1526299		Transcriptional regulators	8	8	8	8
PA1404	1526430	1526657		Hypothetical, unclassified, unknown	0	0	0	0
PA1405	1527191	1528783		DNA replication, recombination, modification and repair	14	14	14	14
PA1406	1528803	1529561		Hypothetical, unclassified, unknown	9	9	9	9
PA1407	1529597	1530538		Hypothetical, unclassified, unknown	9	9	9	9
PA1408	1530605	1533028		Membrane proteins	19	18	18	17
PA1409	1533238	1534278	aphA	Carbon compound catabolism	5	5	5	5
PA1410	1534289	1535380		Transport of small molecules	9	9	9	9
PA1411	1535586	1536497		Membrane proteins	6	6	6	6
PA1412	1536457	1537650		Hypothetical, unclassified, unknown	12	12	12	12
PA1413	1537755	1538627		Transcriptional regulators	8	8	8	8
PA1414	1538683	1538916		Hypothetical, unclassified, unknown	0	0	0	0
PA1415	1538976	1539704		Hypothetical, unclassified, unknown	10	10	10	10
PA1416	1539749	1541131		Hypothetical, unclassified, unknown	18	18	18	18
PA1417	1541145	1542746		Putative enzymes	19	19	19	19
PA1418	1542822	1544213		Transport of small molecules	9	9	9	9
PA1419	1544307	1545818		Membrane proteins; Transport of small molecules	14	14	14	14
PA1420	1545837	1546256		Hypothetical, unclassified, unknown	3	3	3	3
PA1421	1546271	1547230	gbuA	Amino acid biosynthesis and metabolismAUH, proclavaminateamidinohydrolase, proclavaminicacidamidinohydrolase, PAH; 4-guanidinobutanoateamidinohydrolase	6	6	6	6
PA1422	1547437	1548330	gbuR	Transcriptional regulators	16	16	16	16
PA1423	1548334	1549587	bdlA	Cellwall/LPS/capsule; Chemotaxis	21	21	21	25
PA1424	1549883	1550494		Hypothetical, unclassified, unknown	28	28	30	28
PA1425	1550984	1552600		Transport of small molecules	31	31	32	31
PA1426	1552641	1552997		Hypothetical, unclassified, unknown	1	1	1	1
PA1427	1553112	1553675		Hypothetical, unclassified, unknown	4	4	4	5
PA1428	1554415	1554846		Hypothetical, unclassified, unknown	4	4	4	4
PA1429	1555012	1557720		Membrane proteins; Transport of small molecules	30	30	31	30
PA1430	1558171	1558890	lasR	Adaptation, Protection; Transcriptional regulators	4	4	4	4	99		99
PA1431	1558880	1559122	rsaL	Secreted Factors (toxins, enzymes, alginate); Adaptation, Protection; Transcriptional regulators	1	1	1	1	99
PA1432	1559254	1559859	lasI	Adaptation, Protection	1	1	1	1
PA1433	1559966	1561918		Membrane proteins	15	15	15	15
PA1434	1561919	1562632		Hypothetical, unclassified, unknown	12	12	12	12
PA1435	1562813	1563970		Transport of small moleculesproteinprecursor	8	8	8	8
PA1436	1563967	1567077		Membrane proteins; Transport of small molecules	22	22	22	22
PA1437	1567181	1567870		Transcriptional regulators ; Two-componentregulatorysystems	8	8	8	8
PA1438	1567848	1569293		Two-componentregulatorysystems	19	19	19	19
PA1439	1569302	1569709		Hypothetical, unclassified, unknown	1	1	1	1
PA1440	1569721	1570308		Hypothetical, unclassified, unknown	1	1	1	1
PA1441	1570496	1571779		Motility&Attachment	24	23	24	23	98
PA1442	1572023	1572544		Hypothetical, unclassified, unknown; Membrane proteins	2	2	2	2	99
PA1443	1572552	1573523	fliM	Adaptation, Protection; Chemotaxis; Motility&Attachment	1	1	1	1	99
PA1444	1573551	1574024	fliN	Chemotaxis; Adaptation, Protection; Motility&Attachment	4	4	4	4	99
PA1445	1574026	1574478	fliO	Chemotaxis; Adaptation, Protection; Motility&Attachment	4	4	4	4	99
PA1446	1574475	1575242	fliP	Chemotaxis; Adaptation, Protection; Motility&Attachment	3	3	3	3	99
PA1447	1575290	1575559	fliQ	Chemotaxis; Adaptation, Protection; Motility&Attachment	1	1	1	1	99
PA1448	1575559	1576335	fliR	Chemotaxis; Adaptation, Protection; Motility&Attachment	12	12	12	14	98
PA1449	1576338	1577474	flhB	Chemotaxis; Adaptation, Protection; Motility&Attachment	2	3	2	2	99
PA1450	1577547	1578806		Hypothetical, unclassified, unknown	8	8	9	10
PA1451	1578839	1580182		Hypothetical, unclassified, unknown	5	5	5	5
PA1452	1580321	1582444	flhA	Chemotaxis; Adaptation, Protection; Motility&Attachment	17	17	17	17	99
PA1453	1582528	1583817	flhF	Chemotaxis; Adaptation, Protection; Motility&Attachment	7	7	7	7	99
PA1454	1583956	1584798	fleN	Motility&Attachment	4	4	4	4	9
PA1455	1584795	1585538	fliA	Transcriptional regulators	0	0	0	0	100
PA1456	1585640	1586014	cheY	Transcriptional regulators ; Chemotaxis; Two-componentregulatorysystemstransductionsystemforchemotaxis	0	0	0	0
PA1457	1586034	1586822	cheZ	Adaptation, Protection; Chemotaxis	8	8	8	8
PA1458	1587023	1589284		Chemotaxis; Two-componentregulatorysystemshistidinekinase	23	23	23	22
PA1459	1589338	1590444		Chemotaxismethyltransferase	14	14	14	14
PA1460	1590533	1591273	motC	Motility&Attachment	11	15	11	11
PA1461	1591286	1592176	motD	Motility&Attachment	14	14	14	14
PA1462	1592271	1593059		Celldivision	8	8	8	9
PA1463	1593151	1594041		Hypothetical, unclassified, unknown	10	10	10	10
PA1464	1594087	1594566		Adaptation, Protection; Chemotaxis	6	6	6	6
PA1465	1594597	1595004		Hypothetical, unclassified, unknown	2	2	2	2
PA1466	1595032	1595718		Hypothetical, unclassified, unknown	9	9	9	9
PA1467	1595827	1596798		Hypothetical, unclassified, unknown	2	2	2	4
PA1468	1596889	1597305		Hypothetical, unclassified, unknown	2	2	2	2
PA1469	1597365	1598087		Hypothetical, unclassified, unknown	6	6	6	6
PA1470	1598221	1598958		Putative enzymes	5	5	5	5
PA1471	1599024	1599320		Hypothetical, unclassified, unknown	0	0	0	0
PA1472	1599428	1599982		Hypothetical, unclassified, unknown	0	0	0	0
PA1473	1600083	1600418		Hypothetical, unclassified, unknown	5	5	5	5
PA1474	1600415	1601893		Hypothetical, unclassified, unknown	18	18	18	18
PA1475	1602179	1602880	ccmA	Transport of small molecules	7	7	7	7
PA1476	1602877	1603548	ccmB	Membrane proteins; Transport of small molecules	4	4	4	5
PA1477	1603671	1604429	ccmC	Membrane proteins; Transport of small molecules	5	5	5	5
PA1478	1604426	1604602		Hypothetical, unclassified, unknown	0	0	0	0
PA1479	1604599	1605087	ccmE	Energy metabolism	4	4	4	5
PA1480	1605088	1607061	ccmF	Energy metabolism	12	12	12	12
PA1481	1607065	1607607	ccmG	Translation, post-translational modification, degradation; Chaperones&heatshockproteins; Energy metabolismDsbE	3	3	3	3
PA1482	1607604	1608071	ccmH	Energy metabolism	5	5	5	5
PA1483	1608068	1609291	cycH	Energy metabolism	14	14	14	14
PA1484	1609738	1610544		Transcriptional regulators	7	7	7	7
PA1485	1610745	1612112		Membrane proteins; Transport of small molecules	12	12	12	12
PA1486	1612126	1613226		Hypothetical, unclassified, unknown	5	5	5	5
PA1487	1613234	1614649		Putative enzymes	26	26	28	26
PA1488	1614670	1615908		Hypothetical, unclassified, unknown	28	28	28	28
PA1489	1615895	1617085		Hypothetical, unclassified, unknown	24	24	24	24
PA1490	1617489	1618265		Transcriptional regulators	5	5	5	5
PA1491	1618612	1619847		Membrane proteins; Transport of small molecules	6	6	6	6
PA1492	1619907	1620263		Hypothetical, unclassified, unknown	4	4	4	4
PA1493	1620345	1621343	cysP	Transport of small molecules	1	1	1	1
PA1494	1621472	1623127		Hypothetical, unclassified, unknown	15	14	14	14
PA1495	1623251	1623877		Hypothetical, unclassified, unknown	0	0	0	0
PA1496	1623864	1624715		Membrane proteins; Transport of small molecules	3	3	3	3
PA1497	1624781	1625695		Membrane proteins; Transport of small molecules	16	16	16	16
PA1498	1626062	1627495	pykF	Energy metabolism; Carbon compound catabolism	8	8	8	8
PA1499	1627497	1628762		Putative enzymes	11	11	11	11
PA1500	1629059	1629949		Putative enzymes	6	6	6	6
PA1501	1630024	1630806		Hypothetical, unclassified, unknown	3	3	3	3
PA1502	1630902	1632677	gcl	Centra lintermediary metabolism	10	10	10	10
PA1503	1633006	1633437		Hypothetical, unclassified, unknown	0	0	0	0
PA1504	1633842	1634492		Transcriptional regulators	1	1	1	1
PA1505	1634728	1635723	moaA2	Biosynthesis of cofactors, prosthetic groups and carriersproteinA	9	9	9	9
PA1506	1635908	1636237		Hypothetical, unclassified, unknown	3	3	3	3
PA1507	1636329	1637696		Membrane proteins; Transport of small molecules	8	8	8	8
PA1508	1638379	1638639		Hypothetical, unclassified, unknown	0	0	0	0
PA1509	1638652	1639794		Hypothetical, unclassified, unknown	20	20	20	20
PA1510	1639791	1641500		Hypothetical, unclassified, unknown	9	9	9	9
PA1511	1641497	1644025		Hypothetical, unclassified, unknown	12	7	11	14
PA1512	1644207	1644725	hcpA	Secreted Factors (toxins, enzymes, alginate)	0	1	0	1
PA1513	1645211	1646488		Membrane proteins	4	4	4	4
PA1514	1646537	1647046		Hypothetical, unclassified, unknown	0	0	0	0
PA1515	1647101	1648099	alc	Carbon compound catabolism	14	14	15	14
PA1516	1648117	1648632		Hypothetical, unclassified, unknown	1	1	1	1
PA1517	1648629	1649555		Hypothetical, unclassified, unknown	4	4	4	4
PA1518	1649928	1650308		Hypothetical, unclassified, unknown	4	4	4	4
PA1519	1650549	1651898		Membrane proteins; Transport of small molecules	11	11	11	11
PA1520	1652273	1653052		Transcriptional regulators	6	6	6	6
PA1521	1653106	1654410		Nucleotide biosynthesis and metabolism	9	9	9	9
PA1522	1654480	1655319		Hypothetical, unclassified, unknown	8	8	8	9
PA1523	1655346	1657745	xdhB	Nucleotide biosynthesis and metabolism	14	14	14	14
PA1524	1657738	1659192	xdhA	Nucleotide biosynthesis and metabolism	4	4	4	4
PA1525	1659413	1660546	alkB2	Carbon compound catabolism	5	5	5	5
PA1526	1660727	1661386		Transcriptional regulators	7	7	7	7
PA1527	1661412	1664900		Hypothetical, unclassified, unknown	24	24	24	24
PA1528	1665065	1665934	zipA	Celldivision	13	13	13	13
PA1529	1666025	1668409	lig	DNA replication, recombination, modification and repair	23	23	23	23
PA1530	1668455	1668832		Hypothetical, unclassified, unknown	1	1	1	1
PA1531	1669086	1669952	ffs	Hypothetical, unclassified, unknown	9	9	9	9
PA1532	1669989	1672034	DNA X	DNA replication, recombination, modification and repair	20	20	21	18
PA1533	1672080	1672406		Hypothetical, unclassified, unknown	3	3	3	3
PA1534	1672485	1673081	recR	DNA replication, recombination, modification and repair	3	3	3	3
PA1535	1673204	1674352		Putative enzymes	15	15	15	15
PA1536	1674365	1674904		Hypothetical, unclassified, unknown	20	25	21	20
PA1537	1674978	1675865		Putative enzymes	13	13	13	13
PA1538	1675862	1677445		Putative enzymes	11	11	11	11
PA1539	1677559	1678407		Hypothetical, unclassified, unknown	5	5	5	5
PA1540	1678261	1678590		Membrane proteins	1	1	1	1
PA1541	1678584	1678952		Membrane proteins; Transport of small molecules	1	1	1	1
PA1542	1679361	1680197		Hypothetical, unclassified, unknown	3	3	3	3
PA1543	1680437	1680985	apt	Nucleotide biosynthesis and metabolism	1	1	1	1
PA1544	1681071	1681805	anr	Transcriptional regulators	5	5	5	5
PA1545	1682051	1682518		Hypothetical, unclassified, unknown	5	5	5	5
PA1546	1682567	1683949	hemN	Biosynthesis of cofactors, prosthetic groups and carriers	13	13	13	13
PA1547	1684077	1684760		Membrane proteins	1	1	1	1
PA1548	1684753	1684962		Hypothetical, unclassified, unknown	0	0	0	0
PA1549	1684941	1687376		Membrane proteins; Transport of small molecules	23	23	23	23
PA1550	1687373	1687912		Hypothetical, unclassified, unknown	6	4	4	6
PA1551	1687924	1689339		Energy metabolism	9	9	9	9
PA1552	1689557	1690513	ccoP1	Energy metabolism; Energy metabolism	6	6	6	6
PA1553	1690701	1691312	ccoO1	Energy metabolism; Energy metabolism	1	1	1	1
PA1554	1691327	1692754	ccoN1	Energy metabolism; Energy metabolismhomolog(hemeb/coppercytochromecoxidasesubunit)	7	7	7	7
PA1555	1693119	1694045	ccoP2	Energy metabolism; Energy metabolism	3	3	3	3
PA1556	1694233	1694841	ccoO2	Energy metabolism; Energy metabolism	7	7	7	7
PA1557	1694852	1696279	ccoN2	Energy metabolism; Energy metabolismhomolog(hemeb/coppercytochromecoxidasesubunit)	5	5	5	5
PA1558	1696467	1697099		Hypothetical, unclassified, unknown	4	4	4	4
PA1559	1697188	1697919		Hypothetical, unclassified, unknown	4	4	4	4
PA1560	1697916	1698344		Hypothetical, unclassified, unknown	6	6	6	6
PA1561	1698382	1699947	aer	Adaptation, Protection; Chemotaxis	16	16	16	16
PA1562	1700320	1703052	acnA	Energy metabolism	16	16	16	16
PA1563	1703379	1704437		Hypothetical, unclassified, unknown	9	9	9	9
PA1564	1704522	1704761		Hypothetical, unclassified, unknown	1	1	1	1
PA1564	1704793	1706103		Putative enzymes; Carbon compound catabolism	13	13	13	13
PA1565	1706172	1707536	pauB2	Carbon compound catabolism	27	27	27	28
PA1567	1708004	1709401	pauA3	Hypothetical, unclassified, unknown	35	35	35	35
PA1568	1709412	1709765		Hypothetical, unclassified, unknown	13	13	13	13
PA1569	1709821	1711191		Membrane proteins; Transport of small molecules	14	15	16	16		97
PA1570	1711569	1712450		Transcriptional regulators	8	8	8	8
PA1571	1712519	1712698		Hypothetical, unclassified, unknown	2	2	2	2
PA1572	1712908	1714053		Hypothetical, unclassified, unknown	18	18	18	18
PA1573	1714064	1714660		Hypothetical, unclassified, unknown	13	13	13	13
PA1574	1714778	1715059		Hypothetical, unclassified, unknown	2	2	2	2
PA1575	1715154	1715705		Hypothetical, unclassified, unknown	8	8	8	8
PA1576	1715809	1716675		Putative enzymes	19	19	19	19
PA1577	1716682	1717023		Membrane proteins	10	10	10	10
PA1578	1717139	1717894		Hypothetical, unclassified, unknown	13	13	13	13
PA1579	1718386	1718994		Hypothetical, unclassified, unknown	6	6	6	6
PA1580	1719109	1720395	gltA	Energy metabolism	4	4	4	4
PA1581	1720744	1721130	sdhC	Energy metabolismb-556subunit)	0	0	0	1
PA1582	1721124	1721492	sdhD	Energy metabolismMembraneanchorprotein	1	1	1	1
PA1583	1721496	1723268	sdhA	Energy metabolismsubunit)	14	14	14	14
PA1584	1723280	1723987	sdhB	Energy metabolismprotein	2	2	2	2
PA1585	1724244	1727075	sucA	Amino acid biosynthesis and metabolism; Energy metabolism	27	27	27	27
PA1586	1727118	1728347	sucB	Energy metabolism	6	6	6	6
PA1587	1728416	1729852	lpdG	Amino acid biosynthesis and metabolism; Energy metabolismsystem; dihydrolipoamidedehydrogenase(E3subunit)	7	7	7	7
PA1588	1730181	1731347	sucC	Energy metabolism	1	1	1	1
PA1589	1731347	1732234	sucD	Energy metabolism	7	7	7	7
PA1590	1732545	1733858	braB	Transport of small molecules	7	7	7	7
PA1591	1734004	1734768		Membrane proteins	7	6	6	6
PA1592	1734827	1735063		Hypothetical, unclassified, unknown	0	0	0	0
PA1593	1735236	1735709		Hypothetical, unclassified, unknown	6	6	6	6
PA1594	1735706	1736152		Hypothetical, unclassified, unknown	6	6	6	6
PA1595	1736189	1737418		Membrane proteins	4	4	4	4
PA1596	1737536	1739440	htpG	Chaperones&heatshockproteins	9	9	9	9
PA1597	1739508	1740233		Hypothetical, unclassified, unknown	6	6	6	6
PA1598	1740244	1741065		Putative enzymes	6	6	6	7
PA1599	1741146	1741928		Transcriptional regulators	5	5	5	5
PA1600	1741939	1743240		Energy metabolism	9	9	9	9
PA1601	1743290	1745536		Putative enzymes	25	25	25	26
PA1602	1745533	1746024		Carbon compound catabolism	7	7	7	7
PA1603	1746231	1746653		Transcriptional regulators	4	4	4	4
PA1604	1746692	1747597		Hypothetical, unclassified, unknown	12	11	11	11
PA1605	1747596	1748630		Hypothetical, unclassified, unknown	12	12	12	13
PA1606	1748699	1749175		Hypothetical, unclassified, unknown	4	4	4	4
PA1607	1749349	1749789		Hypothetical, unclassified, unknown	1	1	1	1
PA1608	1749895	1751520		Adaptation, Protection; Chemotaxisprotein	2	2	2	2
PA1609	1751674	1752891	fabB	Fattyacidandphospholipidmetabolism	2	2	2	2
PA1610	1752903	1753418	fabA	Fattyacidandphospholipidmetabolism	1	1	1	1
PA1611	1753607	1755562		Transcriptional regulators ; Two-componentregulatorysystems; Cellwall/LPS/capsule; Motility&Attachment; Chemotaxis	7	7	7	7
PA1612	1755559	1756317		Hypothetical, unclassified, unknown	5	5	5	5
PA1613	1756489	1758597		Membrane proteins	8	8	8	8
PA1614	1758748	1759770	gpsA	Centra lintermediary metabolism; Fattyacidandphospholipidmetabolism	2	2	2	2
PA1615	1759784	1760125		Putative enzymes	2	2	2	2
PA1616	1760122	1760586		Hypothetical, unclassified, unknown	3	3	3	3
PA1617	1760713	1762380		Putative enzymes	8	8	10	8
PA1618	1762433	1762870		Hypothetical, unclassified, unknown	4	4	4	4
PA1619	1762928	1763752		Transcriptional regulators	12	12	12	12
PA1620	1763793	1764434		Membrane proteins	3	3	3	3
PA1621	1764536	1765348		Putative enzymes	3	3	3	3
PA1622	1765345	1766205		Putative enzymes	5	5	5	5
PA1623	1766285	1766947		Hypothetical, unclassified, unknown	6	6	6	6
PA1624	1766956	1767762		Hypothetical, unclassified, unknown	16	16	16	17
PA1625	1767928	1768995		Membrane proteins	19	19	18	18
PA1626	1769047	1770321		Membrane proteins; Transport of small molecules	15	15	15	15
PA1627	1770337	1770984		Transcriptional regulators	9	9	9	9
PA1628	1771122	1772651		Putative enzymes	27	27	27	27
PA1629	1772655	1773440		Carbon compound catabolism	5	5	5	6
PA1630	1773682	1774548		Transcriptional regulators	13	13	13	13
PA1631	1774603	1775757		Putative enzymes	17	17	17	17
PA1632	1775945	1776034	kdpF	Transport of small molecules	0	0	0	0
PA1633	1776045	1777739	kdpA	Transport of small molecules	20	20	20	20
PA1634	1777751	1779823	kdpB	Transport of small moleculestransporter	14	14	14	14
PA1635	1779877	1780428	kdpC	Transport of small molecules	2	2	2	2
PA1636	1780536	1783193	kdpD	Two-componentregulatorysystems	22	22	22	22			99
PA1637	1783294	1783986	kdpE	Transcriptional regulators ; Two-componentregulatorysystems	15	15	15	15
PA1638	1784108	1785016		Hypothetical, unclassified, unknown	13	13	13	13
PA1639	1785127	1785732		Hypothetical, unclassified, unknown	9	9	9	9
PA1640	1785736	1786773		Hypothetical, unclassified, unknown	10	10	10	10
PA1641	1786888	1787166		Hypothetical, unclassified, unknown	1	1	1	1
PA1642	1787250	1788284	selD	Translation, post-translational modification, degradation	15	15	15	15
PA1643	1788284	1789393		Hypothetical, unclassified, unknown	10	10	10	10
PA1644	1789857	1790465		Hypothetical, unclassified, unknown	4	4	4	4
PA1645	1790472	1790879		Hypothetical, unclassified, unknown	0	0	0	0
PA1646	1791080	1793038		Adaptation, Protection; Chemotaxisprotein	15	15	15	15
PA1647	1793019	1794740		Membrane proteins; Transport of small molecules	15	15	15	15
PA1648	1794883	1795887		Putative enzymes	11	11	11	11
PA1649	1796138	1796899		Putative enzymes	14	14	14	14
PA1650	1797058	1797951		Membrane proteins; Transport of small molecules	9	9	9	9
PA1651	1797958	1799154		Membrane proteins; Transport of small molecules	9	9	9	10
PA1652	1799385	1800020		Membrane proteins	7	7	7	7
PA1653	1800071	1800547		Transcriptional regulators	2	2	2	2
PA1654	1800629	1801795		Putative enzymes	9	9	9	9
PA1655	1801851	1802453		Putative enzymes	3	3	3	3
PA1656	1803626	1805182		Hypothetical, unclassified, unknown	5	5	5	5
PA1657	1805218	1805724		Hypothetical, unclassified, unknown	7	7	7	7
PA1658	1805753	1807228		Hypothetical, unclassified, unknown	6	6	6	6
PA1659	1807241	1807648		Hypothetical, unclassified, unknown	4	4	4	4
PA1660	1808193	1809773		Hypothetical, unclassified, unknown	18	18	19	18
PA1661	1809737	1810744		Hypothetical, unclassified, unknown	12	12	12	12
PA1662	1810751	1813384		Putative enzymes	19	19	19	19
PA1663	1813395	1814906		Transcriptional regulators	21	21	22	21
PA1664	1814995	1815135		Hypothetical, unclassified, unknown	0	0	0	0
PA1665	1815153	1816346		Hypothetical, unclassified, unknown	23	23	23	24			98
PA1666	1816352	1816858		Hypothetical, unclassified, unknown	6	6	6	6
PA1667	1816855	1818186		Hypothetical, unclassified, unknown	15	15	15	15
PA1668	1818189	1819058		Hypothetical, unclassified, unknown	2	2	2	2
PA1669	1819074	1822601		Hypothetical, unclassified, unknown; Membrane proteins	31	31	31	31
PA1670	1822601	1823329	stp1	Translation, post-translational modification, degradation	12	12	12	12
PA1671	1823326	1824315	stk1	Translation, post-translational modification, degradation	22	22	22	22
PA1672	1824343	1824723		Hypothetical, unclassified, unknown	3	3	3	3
PA1673	1824969	1825430		Hypothetical, unclassified, unknown	2	2	2	2
PA1674	1825495	1826040	folE2	Biosynthesis of cofactors, prosthetic groups and carriers	1	1	1	1
PA1675	1826118	1826675		Hypothetical, unclassified, unknown	1	1	1	1
PA1676	1826732	1827052		Membrane proteins	4	4	4	4
PA1677	1827225	1827821		Hypothetical, unclassified, unknown	14	14	14	14
PA1678	1827992	1828906		Putative enzymes	1	1	1	1
PA1679	1828931	1829710		Hypothetical, unclassified, unknown	7	7	8	7
PA1680	1829788	1830771		Hypothetical, unclassified, unknown	13	13	13	13
PA1681	1830879	1831970	aroC	Amino acid biosynthesis and metabolismphospholyase	6	6	6	6
PA1682	1832014	1833165		Membrane proteins; Transport of small molecules	5	5	5	5
PA1683	1833162	1833779		Putative enzymes	6	6	6	6
PA1684	1833776	1834321		Amino acid biosynthesis and metabolism	0	0	0	0
PA1685	1834393	1835142	masA	Amino acid biosynthesis and metabolism	14	14	14	14
PA1686	1835325	1836218	alkA	DNA replication, recombination, modification and repair	12	13	12	12
PA1687	1836367	1837227	speE	Amino acid biosynthesis and metabolism	5	5	5	5
PA1688	1837388	1838257		Hypothetical, unclassified, unknown	4	4	4	4
PA1689	1838260	1840362		Hypothetical, unclassified, unknown	17	17	17	17
PA1690	1840468	1841517	pscU	Protein secretion/export apparatus	12	12	12	12	98
PA1691	1841514	1842302	pscT	Protein secretion/export apparatus	10	10	10	10	98
PA1692	1842299	1842565		Protein secretion/export apparatus	0	0	0	0	100
PA1693	1842568	1843221	pscR	Protein secretion/export apparatus	1	1	1	1	99
PA1694	1843218	1844147	pscQ	Protein secretion/export apparatus	6	6	6	6	99
PA1695	1844144	1845253	pscP	Protein secretion/export apparatus	22	20	20	21	97
PA1696	1845241	1845717	pscO	Protein secretion/export apparatus	5	5	5	5	98
PA1697	1845714	1847036		Protein secretion/export apparatus	6	6	6	6	99
PA1698	1847227	1848093	popN	MMembrane proteins; Protein secretion/export apparatus	3	3	3	4	99
PA1698	1848074	1848352		Protein secretion/export apparatus; Secreted Factors (toxins, enzymes, alginate)	0	0	0	0	99
PA1699	1848339	1848710	pcr1	Protein secretion/export apparatus; Secreted Factors (toxins, enzymes, alginate)	2	2	2	2	100
PA1700	1848707	1849072	pcr2	Protein secretion/export apparatus	6	6	6	6	99
PA1701	1849077	1849406	pcr3	Protein secretion/export apparatus; Secreted Factors (toxins, enzymes, alginate)	1	1	1	1	98
PA1703	1849403	1851523	pcrD	Protein secretion/export apparatus	21	21	21	21	99
PA1704	1851520	1851954	pcrR	Transcriptional regulators	3	3	3	3	99
PA1705	1851982	1852278	pcrG	Protein secretion/export apparatus	0	0	0	0	100
PA1706	1852288	1853172	pcrV	Protein secretion/export apparatus	9	9	9	9	98
PA1707	1853181	1853684	pcrH	Secreted Factors (toxins, enzymes, alginate); Protein secretion/export apparatus	4	2	2	4	99
PA1708	1853665	1854837	popB	Protein secretion/export apparatus	7	7	7	7	99
PA1709	1854849	1855736	popD	Protein secretion/export apparatus	23	23	23	23	97
PA1710	1855862	1856299	exsC	Translation, post-translational modification, degradation; Protein secretion/export apparatus	8	8	8	8	98
PA1711	1856308	1856553	exsE	Hypothetical, unclassified, unknown; Transcriptional regulators ; Protein secretion/export apparatus	9	9	9	9
PA1712	1856562	1856975	exsB	Translation, post-translational modification, degradation; Protein secretion/export apparatus	8	8	8	8	98
PA1713	1857273	1858109	exsA	Protein secretion/export apparatus; Transcriptional regulators ExsA	3	3	3	3	99
PA1714	1858207	1859037	exsD	Hypothetical, unclassified, unknown	10	10	10	10	98
PA1715	1859071	1859493	pscB	Protein secretion/export apparatus	3	3	3	3	99
PA1716	1859493	1861295	pscC	Protein secretion/export apparatus	11	11	11	11	99
PA1717	1861297	1862595	pscD	Protein secretion/export apparatus	19	19	19	19	98
PA1718	1862558	1862761	pscE	Protein secretion/export apparatus; Chaperones&heatshockproteins	4	4	5	4	98/97
PA1719	1862764	1863021	pscF	Protein secretion/export apparatus	1	1	1	1	99
PA1720	1863024	1863371	pscG	Protein secretion/export apparatus; Chaperones&heatshockproteins	3	3	3	3	99
PA1721	1863368	1863799	pscH	Protein secretion/export apparatus	2	2	2	2	99
PA1722	1863799	1864137	pscI	Protein secretion/export apparatus	1	1	1	1	99
PA1723	1864134	1864880	pscJ	Protein secretion/export apparatus	5	5	5	5	99
PA1724	1864889	1865515	pscK	Protein secretion/export apparatus	13	7	7	7	97
PA1725	1865494	1866138	pscL	Protein secretion/export apparatus	8	8	8	8	98
PA1726	1866241	1868535	bglX	Carbon compound catabolism	22	23	23	24
PA1727	1868706	1870763	mucR	Motility&Attachment; Cellwall/LPS/capsule	22	22	22	22
PA1728	1871116	1871457		Hypothetical, unclassified, unknown	4	4	4	4
PA1729	1871555	1872202		Hypothetical, unclassified, unknown	5	5	5	5
PA1730	1872602	1874014		Hypothetical, unclassified, unknown	7	7	7	7
PA1731	1874017	1874970		Hypothetical, unclassified, unknown	7	7	7	7
PA1732	1874967	1875767		Hypothetical, unclassified, unknown	13	13	13	13
PA1733	1875849	1876580		Hypothetical, unclassified, unknown	7	7	7	7
PA1734	1876588	1877409		Hypothetical, unclassified, unknown	11	12	11	11
PA1735	1877522	1878409		Membrane proteins	7	7	7	7
PA1736	1878980	1880185		Putative enzymes	8	8	8	8
PA1737	1880199	1882343		Putative enzymes	12	12	12	12
PA1738	1882595	1883509		Transcriptional regulators	7	7	7	7
PA1739	1883661	1884632		Putative enzymes	5	5	5	5
PA1740	1884655	1885653		Hypothetical, unclassified, unknown	5	5	5	5
PA1741	1885662	1886033		Hypothetical, unclassified, unknown	2	2	2	2
PA1741	1886278	1887000		Putative enzymes; Carbon compound catabolism	1	1	1	1
PA1743	1887058	1887297	pauD2	Hypothetical, unclassified, unknown	0	0	0	0
PA1744	1887325	1887543		Hypothetical, unclassified, unknown	0	0	0	0
PA1745	1887698	1888186		Hypothetical, unclassified, unknown	1	1	1	1
PA1746	1888407	1888913		Hypothetical, unclassified, unknown	0	0	0	0
PA1747	1888985	1889173		Hypothetical, unclassified, unknown	0	0	0	0
PA1748	1889323	1890012		Putative enzymes	0	0	0	0
PA1749	1890196	1890681		Hypothetical, unclassified, unknown	0	0	0	0
PA1750	1890739	1891815		Amino acid biosynthesis and metabolism7-phosphatesynthase	0	0	0	0
PA1751	1892133	1892510		Hypothetical, unclassified, unknown	0	0	0	0
PA1752	1892510	1893457		Hypothetical, unclassified, unknown	1	1	1	1
PA1753	1893620	1894117		Hypothetical, unclassified, unknown	1	1	1	1
PA1754	1894249	1895223	cysB	Amino acid biosynthesis and metabolism; Transcriptional regulators	1	1	1	1
PA1755	1895280	1895627		Hypothetical, unclassified, unknown	2	2	2	2
PA1756	1895692	1896495	cysH	Amino acid biosynthesis and metabolism	3	3	4	3
PA1757	1896630	1897247	thrH	Amino acid biosynthesis and metabolism	7	7	7	7
PA1758	1897290	1898651	pabB	Biosynthesis of cofactors, prosthetic groups and carriers	7	7	7	6
PA1759	1898816	1901521		Transcriptional regulators	14	14	14	14
PA1760	1901524	1904247		Transcriptional regulators	17	17	17	17
PA1761	1904479	1904916		Hypothetical, unclassified, unknown	1	1	1	1
PA1762	1904995	1905756		Hypothetical, unclassified, unknown	0	0	0	0
PA1763	1905797	1906822		Hypothetical, unclassified, unknown	3	3	3	3
PA1764	1906842	1908440		Hypothetical, unclassified, unknown	18	18	18	18
PA1765	1908454	1909641		Hypothetical, unclassified, unknown	7	7	7	7
PA1766	1909698	1910681		Hypothetical, unclassified, unknown	2	2	2	2			99
PA1767	1910685	1912211		Membrane proteins	4	4	4	4			99
PA1768	1912217	1912756		Hypothetical, unclassified, unknown	0	0	0	0
PA1769	1913047	1913871		Hypothetical, unclassified, unknown	3	3	3	3
PA1770	1914037	1916412	ppsA	Energy metabolism; Carbon compound catabolism; Centra lintermediary metabolism	6	6	6	6
PA1771	1916482	1917492	estX	Putative enzymes	13	13	9	11
PA1772	1917599	1918087		Biosynthesis of cofactors, prosthetic groups and carriers	5	5	5	5
PA1773	1918275	1919273	cmaX	Membrane proteins	10	10	10	10
PA1774	1919322	1919576	crfX	Hypothetical, unclassified, unknown	1	1	1	1
PA1775	1919579	1920403	cmpX	Membrane proteinsCmpX	3	3	3	3
PA1776	1920568	1921065	sigX	Transcriptional regulators	2	2	2	2
PA1777	1921174	1922226	oprF	Membrane proteins; Transport of small molecules	2	2	2	2
PA1778	1922295	1923032	cobA	Biosynthesis of cofactors, prosthetic groups and carriersmethionine:uroporphyrinogenIII	3	3	3	3
PA1779	1923044	1925770		Centra lintermediary metabolism	29	29	29	29
PA1780	1925797	1926123	nirD	Centra lintermediary metabolism	3	3	3	3
PA1781	1926176	1928626	nirB	Centra lintermediary metabolism	13	13	13	13
PA1782	1928894	1930489	P11	Adaptation, Protection	7	8	8	7
PA1783	1930564	1931775	nasA	Membrane proteins; Transport of small molecules	5	5	5	6
PA1784	1932129	1932824		Hypothetical, unclassified, unknown	1	1	1	1
PA1785	1933054	1933632		Hypothetical, unclassified, unknown	4	4	4	4
PA1786	1933649	1934857		Hypothetical, unclassified, unknown	13	13	13	13
PA1787	1935035	1937644	acnB	Energy metabolism	8	8	8	8
PA1788	1938026	1938493		Hypothetical, unclassified, unknown	1	1	1	1
PA1789	1938549	1939412		Hypothetical, unclassified, unknown	2	2	2	2
PA1790	1939583	1940206		Hypothetical, unclassified, unknown	4	4	4	4
PA1791	1940255	1941586		Hypothetical, unclassified, unknown	8	8	8	8
PA1792	1941720	1942442		Hypothetical, unclassified, unknown	6	6	6	6
PA1793	1942447	1942944	ppiB	Translation, post-translational modification, degradation; Chaperones&heatshockproteins	3	3	3	3
PA1794	1943067	1944737	glnS	Amino acid biosynthesis and metabolism; Translation, post-translational modification, degradation	8	8	8	8
PA1795	1944747	1946129	cysS	Amino acid biosynthesis and metabolism; Translation, post-translational modification, degradation	8	8	8	8
PA1796	1946187	1947041	folD	Translation, post-translational modification, degradation; Nucleotide biosynthesis and metabolism; Biosynthesis of cofactors, prosthetic groups and carriers	0	0	0	0
PA1797	1948502	1950334		Hypothetical, unclassified, unknown	30	30	30	30
PA1798	1950439	1951725	parS	Two-componentregulatorysystems; Antibioticresistanceandsusceptibility	13	13	13	14
PA1799	1951726	1952433	parR	Transcriptional regulators ; Two-componentregulatorysystems; Antibioticresistanceandsusceptibility	11	11	11	11
PA1800	1952665	1953975	tig	Celldivision; Chaperones&heatshockproteins	12	12	12	12
PA1801	1954069	1954710	clpP	Chaperones&heatshockproteins; Cellwall/LPS/capsule	5	5	5	5
PA1802	1954815	1956095	clpX	Chaperones&heatshockproteins; Cellwall/LPS/capsule	7	7	7	7
PA1803	1956227	1958623	lon	Adaptation, Protection; Translation, post-translational modification, degradationLa	18	18	18	18
PA1804	1958759	1959031	hupB	DNA replication, recombination, modification and repair	0	0	0	0
PA1805	1959263	1961128	ppiD	Translation, post-translational modification, degradation; Chaperones&heatshockproteins	19	19	19	20
PA1806	1961227	1962024	fabI	Fattyacidandphospholipidmetabolism	5	5	5	5
PA1807	1962046	1963656		Transport of small molecules	8	8	8	8
PA1808	1963658	1964677		Transport of small molecules	1	1	1	1
PA1809	1964682	1965764		Transport of small molecules	7	7	7	7
PA1810	1965771	1967618		Transport of small molecules	10	10	10	10
PA1811	1967615	1969444		Transport of small molecules	4	4	4	4
PA1812	1969635	1971239	mltD	Amino acid biosynthesis and metabolism; Cellwall/LPS/capsule	5	5	5	5
PA1813	1971317	1972093		Adaptation, Protection; Putative enzymes	4	4	4	4
PA1814	1972195	1972956		Hypothetical, unclassified, unknown	2	2	2	2
PA1815	1972959	1973405	rnhA	DNA replication, recombination, modification and repair	3	3	3	3
PA1816	1973470	1974210	DNA Q	Nucleotide biosynthesis and metabolism	7	7	7	7
PA1817	1974238	1974627		Hypothetical, unclassified, unknown	6	6	6	6
PA1818	1974821	1977076	ldcA	Amino acid biosynthesis and metabolismlysine-specificpyridoxal5’-phosphate-dependentcarboxylase, LdcA	16	16	16	16
PA1819	1977100	1978455		Membrane proteins; Transport of small molecules	9	9	9	9
PA1820	1978439	1979941	nhaB	Membrane proteins; Transport of small molecules	13	13	13	13
PA1821	1980165	1980977		Putative enzymes	4	4	4	4
PA1822	1981017	1982705	fimL	Motility&Attachment	11	11	11	11
PA1823	1982705	1983541		Hypothetical, unclassified, unknown	3	3	3	3
PA1824	1983509	1984288		Membrane proteins	7	7	7	7
PA1825	1984389	1985033		Membrane proteins	2	2	2	2
PA1826	1985030	1985935		Transcriptional regulators	11	11	11	12
PA1827	1986067	1986828		Putative enzymes	18	18	18	18
PA1828	1986989	1987756		Putative enzymes	3	3	3	4
PA1829	1987781	1988851		Putative enzymes	6	6	6	6
PA1830	1989109	1989423		Hypothetical, unclassified, unknown	1	1	1	2
PA1831	1989484	1990194		Hypothetical, unclassified, unknown	3	3	3	3
PA1832	1990428	1991453		Putative enzymes	2	2	2	2
PA1833	1991512	1992504		Putative enzymes	1	1	1	1
PA1834	1992584	1993474		Hypothetical, unclassified, unknown	8	8	8	8
PA1835	1993461	1993898		Hypothetical, unclassified, unknown	4	4	5	4
PA1836	1994021	1994602		Transcriptional regulators	7	7	7	7
PA1837	1994667	1995164		Hypothetical, unclassified, unknown	4	4	4	4
PA1838	1995148	1996806	cysI	Centra lintermediary metabolism	18	18	18	18
PA1839	1997509	1998549		Hypothetical, unclassified, unknown	5	5	5	5
PA1840	1998587	1998949		Hypothetical, unclassified, unknown	2	2	2	2
PA1841	1998963	1999460		Hypothetical, unclassified, unknown	8	8	8	8
PA1842	1999512	1999874		Hypothetical, unclassified, unknown	6	6	6	6
PA1843	1999889	2003593	metH	Amino acid biosynthesis and metabolismS-methyltransferase	32	32	32	32
PA1843	2003868	2004332		Secreted Factors (toxins, enzymes, alginate)	3	3	3	3
PA1845	2004374	2004892	tse1	Hypothetical, unclassified, unknown	5	5	5	6
PA1846	2005254	2007542	cti	Fattyacidandphospholipidmetabolism	19	19	19	19
PA1846	2007665	2008249		Adaptation, Protection; Antibioticresistanceandsusceptibility	5	5	5	5
PA1848	2008308	2009477	nfuA	Membrane proteins; Transport of small molecules	21	21	21	21
PA1849	2009482	2009724		Hypothetical, unclassified, unknown	4	4	4	4
PA1850	2009747	2010751		Transcriptional regulators	10	10	10	11
PA1851	2011000	2012205		Membrane proteins	22	22	22	22
PA1852	2012255	2012530		Hypothetical, unclassified, unknown	2	2	2	2
PA1853	2012815	2013678		Transcriptional regulators	11	11	11	11
PA1854	2013666	2014823		Hypothetical, unclassified, unknown	15	15	15	15
PA1855	2014915	2015136		Hypothetical, unclassified, unknown	5	4	4	4
PA1856	2015139	2016581		Putative enzymes	21	21	21	21
PA1857	2016928	2017851		Membrane proteins	23	23	23	23
PA1858	2017967	2018794	str	Antibioticresistanceandsusceptibility	19	19	19	20
PA1859	2018803	2019690		Transcriptional regulators	10	10	10	10
PA1860	2019776	2020603		Putative enzymes	11	11	11	11
PA1861	2020625	2021710	modC	Transport of small molecules	9	9	9	10	98
PA1862	2021712	2022398	modB	Transport of small molecules	3	3	3	3
PA1863	2022411	2023166	modA	Transport of small molecules	10	10	10	10		99
PA1864	2023281	2023931		Transcriptional regulators	5	5	5	5
PA1865	2024065	2025744		Hypothetical, unclassified, unknown	16	16	16	16
PA1866	2025737	2028013		Hypothetical, unclassified, unknown	18	18	18	18
PA1867	2028454	2028981	xphA	Protein secretion/export apparatus	5	5	5	5	98
PA1868	2028968	2031298	xqhA	Protein secretion/export apparatus	34	35	35	34	98
PA1869	2031466	2031705		Fattyacidandphospholipidmetabolism	4	4	4	4
PA1870	2031988	2032413		Hypothetical, unclassified, unknown	26	26	26	26
PA1871	2032695	2033951	lasA	Secreted Factors (toxins, enzymes, alginate); Translation, post-translational modification, degradationLasA	26	26	26	26	98
PA1872	2034066	2034857		Hypothetical, unclassified, unknown	8	8	8	8
PA1873	2034918	2035940		Membrane proteins	9	9	9	10
PA1874	2036441	2043847		Hypothetical, unclassified, unknown; Antibioticresistanceandsusceptibility	154	142	155	154
PA1875	2043847	2045124		Protein secretion/export apparatus; Hypothetical, unclassified, unknown; Antibioticresistanceandsusceptibility	8	8	8	8
PA1876	2045114	2047285		Secreted Factors (toxins, enzymes, alginate); Protein secretion/export apparatus; Transport of small molecules; Antibioticresistanceandsusceptibility	24	24	24	24
PA1877	2047275	2048462		Protein secretion/export apparatus; Antibioticresistanceandsusceptibility	10	10	10	10
PA1878	2048570	2049148		Hypothetical, unclassified, unknown	16	16	16	16
PA1879	2049237	2049791		Hypothetical, unclassified, unknown	1	1	1	1
PA1880	2049949	2052144		Putative enzymes	14	14	14	14
PA1881	2052149	2052610		Putative enzymes	2	2	2	2
PA1882	2052941	2053264		Membrane proteins; Transport of small molecules	2	2	2	2
PA1883	2053277	2053675		Energy metabolism	3	3	3	3
PA1884	2053672	2054223		Transcriptional regulators	4	4	4	3
PA1885	2054309	2054842		Putative enzymes	4	4	4	4
PA1886	2054911	2057274	polB	DNA replication, recombination, modification and repair	14	14	14	14
PA1887	2057278	2057946		Hypothetical, unclassified, unknown	1	1	1	1
PA1888	2057930	2059339		Hypothetical, unclassified, unknown	6	6	6	6
PA1889	2059569	2060552		Hypothetical, unclassified, unknown	4	4	4	4
PA1890	2060566	2061189		Putative enzymes	1	1	1	1
PA1891	2061278	2061667		Membrane proteins	4	4	4	4
PA1892	2061664	2062401		Hypothetical, unclassified, unknown	6	6	6	6
PA1893	2062398	2064827		Putative enzymes	21	21	21	21
PA1894	2064853	2065545		Hypothetical, unclassified, unknown	6	5	5	5
PA1895	2065493	2066767		Membrane proteins	8	8	8	8
PA1896	2066786	2067955		Hypothetical, unclassified, unknown	8	8	8	8
PA1897	2067961	2068728		Hypothetical, unclassified, unknown; Membrane proteins	2	2	2	2		99
PA1898	2069490	2070203	qscR	Transcriptional regulators	3	4	3	3
PA1899	2070685	2071173	phzA2	Secreted Factors (toxins, enzymes, alginate)	5	5	5	5
PA1900	2071209	2071697	phzB2	Secreted Factors (toxins, enzymes, alginate)	4	4	6	4
PA1901	2071721	2072938	phzC2	Secreted Factors (toxins, enzymes, alginate)	6	5	7	7	99
PA1902	2072935	2073558	phzD2	Secreted Factors (toxins, enzymes, alginate)	4	3	4	4	99
PA1903	2073555	2075438	phzE2	Secreted Factors (toxins, enzymes, alginate)	7	7	6	7	99
PA1904	2075452	2076288	phzF2	Secreted Factors (toxins, enzymes, alginate)	3	4	2	5	99
PA1905	2076311	2076958	phzG2	Secreted Factors (toxins, enzymes, alginate)	1	0	2	1	99
PA1906	2077047	2077583		Hypothetical, unclassified, unknown	11	11	11	11
PA1907	2077626	2079266		Hypothetical, unclassified, unknown	15	15	15	15
PA1908	2079263	2080474		Membrane proteins; Transport of small molecules	11	11	11	11
PA1909	2080661	2081812		Hypothetical, unclassified, unknown	4	4	4	4
PA1910	2081853	2084267	femA	Transport of small molecules; Transcriptional regulators	21	21	21	21
PA1911	2084476	2085426	femR	Membrane proteins; Transcriptional regulators	11	13	11	11
PA1912	2085423	2085929	femI	Transcriptional regulators	1	1	1	1
PA1913	2086021	2086701		Hypothetical, unclassified, unknown	4	4	4	4
PA1914	2086808	2088034		Putative enzymes	4	4	4	4
PA1915	2088602	2090149		Hypothetical, unclassified, unknown	22	20	20	21
PA1916	2090213	2091445		Transport of small molecules	6	6	6	6
PA1917	2091490	2091837		Hypothetical, unclassified, unknown	1	1	1	2
PA1918	2091850	2093250		Putative enzymes	12	12	12	12
PA1919	2093444	2094142	nrdG	Nucleotide biosynthesis and metabolismribonucleoside-triphosphatereductaseactivatingprotein, 'activase', NrdG	4	4	4	4
PA1920	2094329	2096356	nrdD	Nucleotide biosynthesis and metabolismribonucleoside-triphosphatereductasesubunit, NrdD	16	16	16	17
PA1921	2096514	2097323		Hypothetical, unclassified, unknown	3	3	3	3
PA1922	2097491	2099452		Transport of small molecules	24	24	24	24
PA1923	2099452	2103297		Biosynthesis of cofactors, prosthetic groups and carriers	37	37	37	37
PA1924	2103294	2103770		Hypothetical, unclassified, unknown	4	4	4	4
PA1925	2103770	2104096		Hypothetical, unclassified, unknown	4	4	4	4
PA1926	2104597	2106447		Hypothetical, unclassified, unknown	15	15	15	15
PA1927	2106580	2108880	metE	Amino acid biosynthesis and metabolismsynthase	23	24	24	23		99
PA1928	2108942	2109511	rimJ	Translation, post-translational modification, degradation	11	11	11	11
PA1929	2109558	2109854		Hypothetical, unclassified, unknown	3	3	3	3
PA1930	2110226	2111521		Adaptation, Protection; Chemotaxis	33	33	36	33
PA1931	2111691	2112203		Energy metabolism; Carbon compound catabolism	0	0	0	0
PA1932	2112200	2113189		Carbon compound catabolism	0	0	0	0
PA1933	2113186	2115390		Carbon compound catabolism	0	0	0	0
PA1934	2115885	2116265		Hypothetical, unclassified, unknown	5	5	5	5
PA1935	2117030	2117734		Hypothetical, unclassified, unknown	0	0	0	0
PA1936	2117897	2118097		Hypothetical, unclassified, unknown	0	0	0	0
PA1937	2118585	2118893		Related to phage, transposon, or plasmid	3	3	3	3
PA1938	2118926	2119747		Related to phage, transposon, or plasmid	2	2	1	2
PA1939	2120225	2122222		Hypothetical, unclassified, unknown	0	0	0	0
PA1940	2122579	2123718		Hypothetical, unclassified, unknown	15	15	15	15
PA1941	2123897	2125792		Hypothetical, unclassified, unknown	14	14	14	14		99
PA1942	2126104	2126334		Hypothetical, unclassified, unknown	1	1	1	1
PA1943	2126396	2127493		Hypothetical, unclassified, unknown	8	8	8	8
PA1944	2127684	2129171		Hypothetical, unclassified, unknown	21	21	21	21
PA1945	2129307	2130635		Transcriptional regulators	3	3	3	3
PA1946	2130854	2131813	rbsB	Transport of small molecules	8	8	8	8
PA1947	2131835	2133367	rbsA	Transport of small molecules	5	5	5	5
PA1948	2133391	2134389	rbsC	Transport of small molecules	2	2	2	2
PA1949	2134393	2135406	rbsR	Carbon compound catabolism; Transcriptional regulators	7	7	7	7
PA1950	2135460	2136386	rbsK	Carbon compound catabolism	19	17	17	17
PA1951	2136520	2137785		Hypothetical, unclassified, unknown	4	4	4	4
PA1952	2137846	2138598		Hypothetical, unclassified, unknown	7	7	7	7
PA1953	2138612	2139292		Hypothetical, unclassified, unknown	2	2	2	2
PA1954	2139354	2140376		Hypothetical, unclassified, unknown	4	4	4	4
PA1955	2140433	2141002		Hypothetical, unclassified, unknown	7	7	7	7
PA1956	2140999	2141487		Hypothetical, unclassified, unknown	11	11	11	11
PA1957	2141790	2142317		Hypothetical, unclassified, unknown	9	9	9	9
PA1958	2142314	2142889		Membrane proteins; Transport of small molecules	3	3	3	3
PA1959	2143173	2144006	bacA	Cellwall/LPS/capsule; Adaptation, Protection; Antibioticresistanceandsusceptibility	15	17	15	15
PA1960	2144077	2144799		Membrane proteins	11	17	14	15
PA1961	2144810	2145745		Transcriptional regulators	7	7	7	8
PA1962	2145894	2146502	azoR2	Putative enzymes	7	7	7	7
PA1963	2146609	2146875		Hypothetical, unclassified, unknown	1	1	1	1
PA1964	2146961	2148526		Transport of small molecules	9	9	9	9
PA1965	2148854	2149189		Hypothetical, unclassified, unknown	4	4	4	3
PA1966	2149472	2149843		Putative enzymes	3	3	3	3
PA1967	2149864	2150364		Hypothetical, unclassified, unknown	14	14	14	14
PA1968	2150524	2150781		Hypothetical, unclassified, unknown	2	2	2	2
PA1969	2150828	2151220		Hypothetical, unclassified, unknown	4	4	4	4
PA1970	2151287	2151526		Hypothetical, unclassified, unknown	2	2	2	2
PA1971	2151755	2153068	braZ	Transport of small molecules	13	13	13	13
PA1972	2153594	2155297		Membrane proteins	12	12	12	12
PA1973	2155374	2157701	pqqF	Biosynthesis of cofactors, prosthetic groups and carriers	40	40	40	40
PA1974	2157968	2159167		Hypothetical, unclassified, unknown	4	4	4	4
PA1975	2159270	2160433		Hypothetical, unclassified, unknown	2	2	2	2
PA1976	2160363	2163008	ercS'	Two-componentregulatorysystems	28	28	28	29
PA1977	2163010	2163873		Membrane proteins	8	8	8	8
PA1978	2163883	2164548	erbR	Transcriptional regulators regulatorAgmR	1	1	1	1
PA1979	2165213	2165863	eraS	Two-componentregulatorysystems	5	5	5	5
PA1980	2165876	2166553	eraR	Transcriptional regulators ; Two-componentregulatorysystems	7	7	7	7
PA1981	2166580	2167227		Hypothetical, unclassified, unknown	2	2	2	2
PA1982	2167281	2169152	exaA	Carbon compound catabolism	6	7	6	6
PA1983	2169464	2169901	exaB	Energy metabolism; Carbon compound catabolism	2	2	2	2
PA1984	2169988	2171508	exaC	Putative enzymes	3	2	5	4
PA1985	2171865	2171936	pqqA	Biosynthesis of cofactors, prosthetic groups and carriers	0	0	0	0
PA1986	2171989	2172903	pqqB	Biosynthesis of cofactors, prosthetic groups and carriers	11	11	15	15
PA1987	2172913	2173665	pqqC	Biosynthesis of cofactors, prosthetic groups and carriers	3	3	3	3
PA1988	2173662	2173940	pqqD	Biosynthesis of cofactors, prosthetic groups and carriers	0	0	0	0
PA1989	2173912	2175057	pqqE	Biosynthesis of cofactors, prosthetic groups and carriers	7	7	7	7
PA1990	2175062	2176888	pqqH	Putative enzymes	14	14	14	14
PA1991	2176974	2178137		Putative enzymes	4	4	4	4
PA1992	2178121	2179815	ercS	Two-componentregulatorysystems	25	24	25	25
PA1993	2179848	2181056		Membrane proteins; Transport of small molecules	10	11	10	10
PA1994	2181181	2181744		Hypothetical, unclassified, unknown	7	7	7	6
PA1995	2181741	2182097		Hypothetical, unclassified, unknown	2	2	2	2
PA1996	2182116	2182394	ppiC1	Translation, post-translational modification, degradation; Chaperones&heatshockproteins	3	3	3	3
PA1997	2182452	2184407		Putative enzymes	22	21	21	22
PA1998	2184475	2185395	dhcR	Transcriptional regulators	5	5	5	5
[truncated: 3,571 more rows]
