# Supplementary material for: Genome Analysis of Environmental and Clinical P. aeruginosa Isolates from Sequence Type-1146
Source: PLoS One. 2014 Oct 15;9(10):e107754. doi: 10.1371/journal.pone.0107754 (PMC4198096; doi:10.1371/journal.pone.0107754)
Supplement: Table S4 — Mutational profile of isolates P37, P47, P49 and SD9 compared with P. aeruginosa UCBPP-PA14. (XLSX) [file pone.0107754.s006.xlsx]

## Sheet: Hoja1
Table S4. Mutational profile of isolates P37, P47, P49 and SD9 compared with P. aeruginosa UCBPP-PA14.
Gene reference in PA14	Initial Position	Final positition	Gene	Description	P37	P47	P49	SD9
PA14_00010	483	2027	dnaA	DNA replication, recombination, modification and repair	4	4	4	4
PA14_00020	2056	3159	dnaN	DNA replication, recombination, modification and repair	6	6	6	6
PA14_00030	3169	4278	recF	DNA replication, recombination, modification and repair	13	13	13	13
PA14_00050	4275	6695	gyrB	DNA replication, recombination, modification and repair	17	17	17	17
PA14_00060	7018	7791		Fatty acid and phospholipid metabolism acyltransferase"	2	2	2	2
PA14_00070	7803	8339		Transport of small molecules	0	0	0	0
PA14_00080	8671	10377		Hypothetical, unclassified, unknown	6	6	6	7
PA14_00090	10434	12488	glyS	Translation, post-translational modification, degradation	17	18	16	18
PA14_00100	12488	13435	glyQ	Translation, post-translational modification, degradation	8	8	8	8
PA14_00110	13540	14091	tag	DNA replication, recombination, modification and repair	5	5	5	5
PA14_00120	14236	15123		Cell wall / LPS / capsule acyltransferase"	1	1	1	1
PA14_00130	15208	15474		Hypothetical, unclassified, unknown	0	0	0	0
PA14_00140	15621	16274		Membrane proteins	12	12	12	12
PA14_00150	16336	16608		Hypothetical, unclassified, unknown	6	6	6	6
PA14_00160	16923	17240		Hypothetical, unclassified, unknown	5	5	5	5
PA14_00170	17389	18762	trkA	Transport of small molecules	6	7	6	6
PA14_00180	18789	20093		Transcription, RNA processing and degradation	4	4	4	4
PA14_00190	20090	21034	fmt	Translation, post-translational modification, degradation	9	8	8	8
PA14_00200	21088	21594	def	Translation, post-translational modification, degradation	1	1	1	1
PA14_00210	21733	22758		Putative enzymes	1	1	1	1
PA14_00230	22893	23981		DNA replication, recombination, modification and repair	2	2	2	2
PA14_00240	24022	24579		Translation, post-translational modification, degradation	2	2	2	2
PA14_00250	24589	25566	qor	Energy metabolism	2	2	2	2
PA14_00280	25757	26674	hemF	Biosynthesis of cofactors, prosthetic groups and carriers	0	0	0	1
PA14_00290	26732	27556	aroE	Amino acid biosynthesis and metabolism	2	2	2	2
PA14_00300	27667	28653	plcB	Hypothetical, unclassified, unknown	3	3	3	3
PA14_00310	28634	29920		Translation, post-translational modification, degradation	2	2	2	2
PA14_00320	29917	30519		Hypothetical, unclassified, unknown	2	2	2	2
PA14_00340	30523	32076		Transport of small molecules	7	7	7	7
PA14_00360	32081	33004		Transport of small molecules	0	0	0	0
PA14_00380	33021	34532	betC	Adaptation, Protection	1	1	1	1
PA14_00400	34645	35559		Transcriptional regulators	0	0	0	0
PA14_00410	35570	35947		Biosynthesis of cofactors, prosthetic groups and carriers	0	0	0	0
PA14_00420	35926	36291		Two-component regulatory systems	1	1	1	1
PA14_00430	36299	36922		Two-component regulatory systems regulator"	0	0	0	0
PA14_00440	37108	37914	trpA	Amino acid biosynthesis and metabolism	1	1	1	1
PA14_00450	37911	39119	trpB	Amino acid biosynthesis and metabolism	10	10	10	10
PA14_00460	39223	40110	trpI	Transcriptional regulators	9	9	9	9
PA14_00470	40211	40426		Hypothetical, unclassified, unknown	1	1	1	1
PA14_00480	40610	40837		Hypothetical, unclassified, unknown	0	0	0	0
PA14_00490	41133	42821		Protein secretion/export apparatus	12	7	10	11
PA14_00510	42934	53265		Membrane proteins	47	49	45	47
PA14_00520	54577	54699		Hypothetical, unclassified, unknown	9	9	9	9
PA14_00530	54909	55304		Hypothetical, unclassified, unknown	2	2	2	2
PA14_00550	55575	56984		Membrane proteins	12	12	12	12
PA14_00560	57148	58476	exoT	Secreted Factors (toxins, enzymes, alginate)	10	10	10	10
PA14_00570	59018	59704		Cell wall / LPS / capsule	7	7	7	7
PA14_00580	59735	60088		Fatty acid and phospholipid metabolism	0	0	0	0
PA14_00590	60241	60750		Fatty acid and phospholipid metabolism	2	2	2	2
PA14_00600	60765	61148		Transcriptional regulators	4	4	4	4
PA14_00620	61430	63091		Hypothetical, unclassified, unknown	24	24	24	24
PA14_00630	63701	63841		Hypothetical, unclassified, unknown	1	1	1	1
PA14_00640	64665	66497	phzH	Putative enzymes	14	14	14	14
PA14_00650	66550	66978		Hypothetical, unclassified, unknown	6	6	6	6
PA14_00660	67187	67735		Putative enzymes	5	5	5	5
PA14_00670	67774	68280		Hypothetical, unclassified, unknown	1	1	1	1
PA14_00680	68346	69266		Transcriptional regulators	7	7	7	7
PA14_00690	69374	70261		Putative enzymes	3	3	3	3
PA14_00700	70324	71028		Biosynthesis of cofactors, prosthetic groups and carriers	5	5	5	5
PA14_00710	71112	71567	osmC	Adaptation, Protection	2	2	2	2
PA14_00720	71678	71911		Hypothetical, unclassified, unknown	0	0	0	0
PA14_00730	71923	72360		Hypothetical, unclassified, unknown	0	0	0	0
PA14_00740	72417	72833		Fatty acid and phospholipid metabolism	2	2	2	2
PA14_00750	72925	74052		Putative enzymes	8	8	8	8
PA14_00760	74060	75043		Hypothetical, unclassified, unknown	5	5	5	5
PA14_00770	75076	75741		Putative enzymes	2	2	2	2
PA14_00780	75734	76276		Transport of small molecules	1	1	1	1
PA14_00790	76354	78399	prlC	Translation, post-translational modification, degradation	15	15	15	15
PA14_00800	78396	78671		Nucleotide biosynthesis and metabolism	0	0	0	0
PA14_00810	78760	79818		DNA replication, recombination, modification and repair	6	6	6	6
PA14_00820	80049	80963		Hypothetical, unclassified, unknown	3	3	3	3
PA14_00830	81025	82737		Hypothetical, unclassified, unknown	12	12	12	12
PA14_00850	82730	83929		Transport of small molecules	4	4	4	4
PA14_00860	83929	84648		Transport of small molecules	4	4	4	4
PA14_00875	84645	87743	ppkA	Translation, post-translational modification, degradation	24	24	24	24
PA14_00890	87751	88479		Putative enzymes	1	1	1	1
PA14_00900	88489	89169		Hypothetical, unclassified, unknown	0	0	0	0
PA14_00910	89166	92474		Hypothetical, unclassified, unknown	14	14	14	14
PA14_00925	92696	94045		Hypothetical, unclassified, unknown	11	11	11	11
PA14_00940	94052	95386		Hypothetical, unclassified, unknown	6	6	6	7
PA14_00960	95402	95866		Fatty acid and phospholipid metabolism	3	3	3	3
PA14_00970	95911	96453		Hypothetical, unclassified, unknown	13	13	13	13
PA14_00980	96450	97409		Hypothetical, unclassified, unknown	11	11	11	11
PA14_00990	97777	98811		Hypothetical, unclassified, unknown	6	6	6	6
PA14_01010	98900	99418		Hypothetical, unclassified, unknown	3	3	3	3
PA14_01020	99431	100927		Hypothetical, unclassified, unknown	8	8	8	8
PA14_01030	101003	101491		Hypothetical, unclassified, unknown	1	1	1	1
PA14_01040	101659	102504		Protein secretion/export apparatus	8	8	8	9
PA14_01060	102506	103015		Hypothetical, unclassified, unknown	5	5	5	5
PA14_01070	103012	104871		Hypothetical, unclassified, unknown	10	10	10	10
PA14_01080	104835	105881		Hypothetical, unclassified, unknown	13	13	13	13
PA14_01100	105874	108582		Translation, post-translational modification, degradation	19	19	19	19
PA14_01110	108629	110560		Hypothetical, unclassified, unknown	31	31	31	34
PA14_01120	110675	110959		Hypothetical, unclassified, unknown	1	1	1	1
PA14_01130	110972	111205		Hypothetical, unclassified, unknown	1	1	1	1
PA14_01140	111195	112514		Hypothetical, unclassified, unknown	6	6	6	6
PA14_01150	112593	113027		Hypothetical, unclassified, unknown	3	3	3	3
PA14_01160	113281	115506		Hypothetical, unclassified, unknown	91	87	93	87
PA14_01170	115534	115983		Hypothetical, unclassified, unknown	16	17	13	12
PA14_01180	115913	117112		Hypothetical, unclassified, unknown	41	41	41	41
PA14_01190	117109	118146		Fatty acid and phospholipid metabolism	44	45	44	46
PA14_01200	118146	119237		Hypothetical, unclassified, unknown	11	14	11	11
PA14_01220	119248	120168		Hypothetical, unclassified, unknown	0	0	0	0
PA14_01230	120178	121410		Hypothetical, unclassified, unknown	51	51	51	51
PA14_01240	121786	122514		Adaptation, Protection	2	2	2	2
PA14_01250	122725	124296		Transport of small molecules	10	10	10	10
PA14_01270	124433	125029		Hypothetical, unclassified, unknown	6	6	6	6
PA14_01290	125293	126417	coxB	Energy metabolism	0	0	0	0
PA14_01300	126427	128019	coxA	Energy metabolism	6	6	6	6
PA14_01310	128030	128584		Central intermediary metabolism	5	5	5	5
PA14_01320	128595	129482	coIII	Energy metabolism	2	2	2	2
PA14_01330	129498	129707		Hypothetical, unclassified, unknown	0	0	0	0
PA14_01340	129723	130517		Hypothetical, unclassified, unknown	5	5	5	5
PA14_01350	130492	131070		Hypothetical, unclassified, unknown	4	4	4	4
PA14_01360	131135	132208		Energy metabolism assembly protein"	5	5	5	5
PA14_01380	132234	133148		Energy metabolism farnesyltransferase"	2	2	2	2
PA14_01390	133174	133809		Energy metabolism	4	4	4	4
PA14_01400	133849	134301		Transport of small molecules	6	6	6	6
PA14_01410	134433	134906		Transcriptional regulators	4	4	4	4
PA14_01430	135162	135890		Biosynthesis of cofactors, prosthetic groups and carriers	0	0	0	0
PA14_01440	135915	136502		Biosynthesis of cofactors, prosthetic groups and carriers	1	1	1	1
PA14_01460	136732	138081		Transport of small molecules	3	3	3	3
PA14_01470	138130	138816		Transcriptional regulators	5	5	5	5
PA14_01480	138917	139651		Transcriptional regulators	8	8	8	8
PA14_01490	139831	140241		Putative enzymes	1	1	1	1
PA14_01500	140273	141181		Transcriptional regulators	2	2	2	2
PA14_01510	141481	141762		Hypothetical, unclassified, unknown	2	2	2	2
PA14_01520	141759	141986		Transcriptional regulators	2	2	2	2
PA14_01540	142162	142785		Hypothetical, unclassified, unknown	2	2	2	2
PA14_01550	142886	143386		Fatty acid and phospholipid metabolism	2	2	2	2
PA14_01560	143458	143799		Transport of small molecules operon protein"	0	0	0	0
PA14_01580	143881	145308	gabP	Transport of small molecules	5	5	5	5
PA14_01600	145477	146970		Energy metabolism dehydrogenase"	5	5	5	5
PA14_01610	147054	147341		Hypothetical, unclassified, unknown	0	0	0	0
PA14_01620	147341	148687	aptA	Amino acid biosynthesis and metabolism	7	7	7	7
PA14_01640	148823	149740		Transcriptional regulators	5	5	5	5
PA14_01660	149853	151223		Nucleotide biosynthesis and metabolism	14	14	14	14
PA14_01670	152381	153952		Transport of small molecules	9	9	9	9
PA14_01680	153952	155049		Transport of small molecules	0	0	0	0
PA14_01690	155072	156052		Transport of small molecules	2	2	2	2
PA14_01710	156164	156727	ahpC	Adaptation, Protection	3	3	3	3
PA14_01720	156872	158437	ahpF	Adaptation, Protection	7	7	7	7
PA14_01730	158517	159413		Hypothetical, unclassified, unknown	6	5	6	6
PA14_01750	159868	161217		Putative enzymes	22	22	22	23
PA14_01760	161387	162376	nuh	Nucleotide biosynthesis and metabolism hydrolase"	3	3	3	3
PA14_01770	162413	163261		Membrane proteins	2	2	2	2
PA14_01780	163296	163922		Nucleotide biosynthesis and metabolism	0	0	0	0
PA14_01790	164072	164590		Nucleotide biosynthesis and metabolism	5	5	5	5
PA14_01800	164828	165925		Membrane proteins substrate-binding protein"	8	8	8	9
PA14_01810	165998	166960		Central intermediary metabolism	3	3	3	3
PA14_01830	167065	168015		Nucleotide biosynthesis and metabolism	0	0	0	0
PA14_01840	168212	168757		Transcriptional regulators specialized sigma subunit"	0	0	0	0
PA14_01860	168754	169749		Transport of small molecules	4	4	4	4
PA14_01870	169897	172284		Transport of small molecules siderophore receptor"	19	19	19	19
PA14_01890	172662	173489	pcaQ	Transcriptional regulators PcaQ"	12	12	12	12
PA14_01900	173624	174343	pcaH	Carbon compound catabolism	4	4	4	4
PA14_01910	174354	174959	pcaG	Carbon compound catabolism	1	1	1	1
PA14_01930	175175	176014	pcaR	Transcriptional regulators	13	13	13	13
PA14_01940	176167	177318		Protein secretion/export apparatus	3	3	3	3
PA14_01960	177315	178385		Transport of small molecules	0	0	0	0
PA14_01970	178382	181429		Transport of small molecules efflux protein"	15	15	15	15
PA14_01980	181628	182566		Transcriptional regulators	5	5	5	5
PA14_01990	182682	182867		Hypothetical, unclassified, unknown	0	0	0	0
PA14_02010	183147	183299		Hypothetical, unclassified, unknown	2	3	2	2
PA14_02020	183454	184788		Membrane proteins	11	11	11	11
PA14_02030	184817	185614		Transcriptional regulators	7	7	7	7
PA14_02050	185692	187308		Amino acid biosynthesis and metabolism	8	8	8	7
PA14_02060	187980	188816		Membrane proteins	3	3	3	3
PA14_02070	189058	190464		Nucleotide biosynthesis and metabolism	5	5	5	5
PA14_02090	190557	191222		Transcriptional regulators	5	5	5	5
PA14_02100	191228	191818		Hypothetical, unclassified, unknown	2	2	2	2
PA14_02110	191825	192532		Two-component regulatory systems	1	1	1	1
PA14_02130	192659	193039		Hypothetical, unclassified, unknown	1	1	1	1
PA14_02140	193066	193608		Hypothetical, unclassified, unknown	1	1	1	1
PA14_02150	193617	195608		Transcriptional regulators	4	4	4	4
PA14_02180	195871	196920	cheB	Chemotaxis sensor)"	2	2	2	2
PA14_02190	196940	197542		Chemotaxis	3	3	3	3
PA14_02200	197548	198390		Chemotaxis	3	3	3	3
PA14_02220	198460	200499		Chemotaxis	0	0	0	0
PA14_02230	200535	201020	cheW	Chemotaxis protein activity"	0	0	0	0
PA14_02250	201007	202926	cheA	Two-component regulatory systems	17	15	18	16
PA14_02260	202954	203319		Two-component regulatory systems	3	3	3	3
PA14_02270	203517	204689		Chemotaxis	4	4	4	4
PA14_02290	204880	205815		Transcriptional regulators	2	2	2	3
PA14_02300	205932	206684	fabG	Biosynthesis of cofactors, prosthetic groups and carriers	4	4	4	4
PA14_02310	206784	208394	atsA	Central intermediary metabolism	13	13	13	13
PA14_02330	208482	209321		Transport of small molecules	4	4	4	4
PA14_02340	209318	210934		Transport of small molecules	5	5	5	5
PA14_02360	211201	212262		Transport of small molecules	11	11	11	11
PA14_02370	212285	213643		Membrane proteins	12	11	12	12
PA14_02380	213891	214616		Fatty acid and phospholipid metabolism	4	4	4	4
PA14_02390	214640	215557		Transcriptional regulators	4	4	4	4
PA14_02410	215908	218280		Membrane proteins protein"	15	15	15	15
PA14_02420	218321	219223		Biosynthesis of cofactors, prosthetic groups and carriers dioxygenase"	3	3	3	3
PA14_02435	219291	220190		Putative enzymes	2	2	2	2
PA14_02450	220837	221955		Hypothetical, unclassified, unknown N-terminus"	5	5	5	5
PA14_02460	222031	222339		Energy metabolism	2	2	2	2
PA14_02470	222339	223775	pntB	Energy metabolism	5	5	5	5
PA14_02490	224119	224931	tonB2	Membrane proteins	6	6	6	6
PA14_02500	224960	225679	exbB1	Transport of small molecules	2	2	2	2
PA14_02510	225681	226082	exbD1	Transport of small molecules	1	1	1	1
PA14_02520	226263	226475		Hypothetical, unclassified, unknown	0	0	0	0
PA14_02530	226691	227272		Putative enzymes	0	0	0	0
PA14_02550	227383	229047	mdcA	Carbon compound catabolism	6	6	6	6
PA14_02560	229047	229928		Biosynthesis of cofactors, prosthetic groups and carriers	3	3	3	3
PA14_02570	229930	230229	mdcC	Carbon compound catabolism	1	1	1	1
PA14_02580	230222	231085	mdcD	Carbon compound catabolism	2	2	2	2
PA14_02590	231082	231888	mdcE	Carbon compound catabolism	3	3	3	3
PA14_02610	231904	232596		Carbon compound catabolism transferase"	4	4	4	4
PA14_02620	232593	233525		Carbon compound catabolism protein transacylase"	13	15	13	13
PA14_02630	233582	233986		Transport of small molecules subunit"	4	4	4	4
PA14_02640	233992	234756		Transport of small molecules	5	5	5	5
PA14_02650	234841	235770		Transcriptional regulators	3	3	3	3
PA14_02660	236099	237019		Transcriptional regulators	2	2	2	2
PA14_02680	237370	238860		Energy metabolism dehydrogenase"	5	5	5	5
PA14_02690	238918	240351		Transport of small molecules	17	17	17	17
PA14_02700	240382	241764		Transport of small molecules	6	6	6	6
PA14_02720	241928	242986		Transport of small molecules	5	5	5	5
PA14_02730	243064	243945		Amino acid biosynthesis and metabolism	3	3	3	3
PA14_02740	244005	244787		Central intermediary metabolism	7	7	7	7
PA14_02750	244942	245481		Transcriptional regulators	3	3	3	3
PA14_02760	245632	246483		Carbon compound catabolism transferase subunit A"	4	4	4	4
PA14_02770	246480	247262		Carbon compound catabolism	7	7	7	8
PA14_02790	247259	248464	pcaF	Carbon compound catabolism	5	5	5	5
PA14_02810	248614	249912	pcaT	Membrane proteins	11	11	11	11
PA14_02830	249935	251314	pcaB	Carbon compound catabolism	5	5	5	5
PA14_02840	251329	252120	pcaD	Carbon compound catabolism	3	3	3	3
PA14_02850	252131	252532	pcaC	Carbon compound catabolism	3	3	3	3
PA14_02870	252660	253601		Transcriptional regulators	7	7	7	7
PA14_02890	253792	254625		Hypothetical, unclassified, unknown	2	2	2	2
PA14_02900	254764	256110	pcaK	Carbon compound catabolism	10	10	10	11
PA14_02910	256416	257195		Transcriptional regulators	3	3	3	3
PA14_02930	257439	258482		Putative enzymes	3	3	3	3
PA14_02960	258505	259320		Hypothetical, unclassified, unknown	8	8	8	7
PA14_02970	259470	260348		Membrane proteins	3	3	3	3
PA14_02980	260374	261639		Membrane proteins	1	2	1	1
PA14_02990	261705	263030		Transport of small molecules	6	6	6	6
PA14_03000	263577	265481		Amino acid biosynthesis and metabolism	14	14	14	14
PA14_03010	265574	266242		Transcriptional regulators	5	5	5	5
PA14_03020	266282	267136		Amino acid biosynthesis and metabolism	0	0	0	0
PA14_03030	267133	267579	aroQ2	Amino acid biosynthesis and metabolism	5	5	5	5
PA14_03040	267696	269201		Transport of small molecules	6	6	6	6
PA14_03050	269376	270560	pobA	Carbon compound catabolism	1	1	1	1
PA14_03070	270738	271604		Transcriptional regulators	7	7	7	7
PA14_03080	271601	272047		Transport of small molecules	2	2	2	2
PA14_03090	272125	272559		Hypothetical, unclassified, unknown	1	1	1	1
PA14_03100	272724	273365		Hypothetical, unclassified, unknown	3	3	3	3
PA14_03110	273633	273920		Hypothetical, unclassified, unknown	6	7	7	7
PA14_03110	274012	274488		Transcriptional regulators	0	0	0	0
PA14_03120	274529	276019	hudR	Biosynthesis of cofactors, prosthetic groups and carriers	11	11	11	11
PA14_03150	276153	276839	hudA	Membrane proteins	2	2	2	2
PA14_03160	277003	277935		Hypothetical, unclassified, unknown	3	3	3	3
PA14_03163	278510	279133		Hypothetical, unclassified, unknown	0	0	0	0
PA14_03166	279133	279531		Hypothetical, unclassified, unknown	0	0	0	0
PA14_03170	279718	280557		Related to phage, transposon, or plasmid	3	3	4	3
PA14_03180	280590	280853		Related to phage, transposon, or plasmid	0	0	0	0
PA14_03190	280973	282415		Hypothetical, unclassified, unknown	0	0	0	0
PA14_03200	282565	284715		Hypothetical, unclassified, unknown	0	0	0	0
PA14_03210	284712	285209		Hypothetical, unclassified, unknown	0	0	0	0
PA14_03220	285213	288272		Hypothetical, unclassified, unknown	6	2	4	5
PA14_03240	288454	288972	hcpC	Secreted Factors (toxins, enzymes, alginate)	2	0	2	3
PA14_03250	291568	293184		Hypothetical, unclassified, unknown	0	0	0	0
PA14_03265	293187	293936		Hypothetical, unclassified, unknown	0	0	0	0
PA14_03270	294101	297238		Hypothetical, unclassified, unknown	0	0	0	0
PA14_03285	297222	298367		Hypothetical, unclassified, unknown	0	0	0	0
PA14_03290	298567	298875		Related to phage, transposon, or plasmid	0	0	0	1
PA14_03300	298872	299717		Related to phage, transposon, or plasmid	5	5	6	6
PA14_03310	300333	301931		Hypothetical, unclassified, unknown	0	0	0	0
PA14_03320	302683	303804		Hypothetical, unclassified, unknown	0	0	0	0
PA14_03330	303810	304676		Hypothetical, unclassified, unknown	0	0	0	0
PA14_03340	304673	305599		Hypothetical, unclassified, unknown	0	0	0	0
PA14_03350	305950	306903		Hypothetical, unclassified, unknown	0	0	0	0
PA14_03360	306896	307666		Hypothetical, unclassified, unknown	0	0	0	0
PA14_03370	307985	308983		Hypothetical, unclassified, unknown	0	0	0	0
PA14_03380	309749	311728		Hypothetical, unclassified, unknown	0	0	0	0
PA14_03390	311665	312174		Related to phage, transposon, or plasmid	0	0	0	0
PA14_03400	312167	312499		Hypothetical, unclassified, unknown	0	0	0	0
PA14_03420	313222	313638		Hypothetical, unclassified, unknown	1	1	1	1
PA14_03430	313663	315114	gabD	Central intermediary metabolism	4	4	4	4
PA14_03450	315359	316639	gabT	Hypothetical, unclassified, unknown	4	4	4	5
PA14_03470	316965	318164		Two-component regulatory systems	11	11	11	11
PA14_03480	318332	319753		Transcriptional regulators	5	5	5	5
PA14_03490	319880	320317		Carbon compound catabolism	6	6	6	6
PA14_03510	320329	320736		Hypothetical, unclassified, unknown	6	6	6	6
PA14_03520	320770	321054		Hypothetical, unclassified, unknown	0	0	0	0
PA14_03530	321051	321983		Transcriptional regulators	5	5	5	5
PA14_03550	322033	323247		Transport of small molecules	20	20	20	20
PA14_03560	323410	324180		Hypothetical, unclassified, unknown	8	8	8	8
PA14_03580	324289	324975		Transcriptional regulators	7	7	7	7
PA14_03590	325051	325566		Membrane proteins	4	4	4	4
PA14_03610	325606	326364		Chaperones & heat shock proteins	10	10	10	10
PA14_03620	326536	327288		Membrane proteins	7	7	7	7
PA14_03630	327382	328080		Transcriptional regulators	6	6	6	6
PA14_03650	328093	329082	cysA	Transport of small molecules protein"	8	8	8	8
PA14_03670	329086	329955	cysW	Transport of small molecules protein"	5	5	5	5
PA14_03680	329966	330784	cysT	Transport of small molecules protein"	5	5	5	5
PA14_03700	330946	331944	sbp	Transport of small molecules	4	4	4	4
PA14_03710	332121	332303		Hypothetical, unclassified, unknown	0	0	0	0
PA14_03720	332467	334749		Two-component regulatory systems	9	9	9	9
PA14_03730	334920	336098		Fatty acid and phospholipid metabolism	5	5	5	5
PA14_03760	336327	337712		Transport of small molecules	10	10	10	10
PA14_03770	337768	338724	speB1	Amino acid biosynthesis and metabolism	16	16	16	16
PA14_03780	338777	339739		Transcriptional regulators	10	10	10	10
PA14_03790	339852	340823		Two-component regulatory systems	2	2	2	2
PA14_03800	341437	342828	oprE	Membrane proteins	46	46	45	49
PA14_03810	342926	344032	aguA	Amino acid biosynthesis and metabolism	11	11	11	11
PA14_03830	344118	344996	aguB	Amino acid biosynthesis and metabolism	6	6	6	6
PA14_03840	345159	345824	aguR	Transcriptional regulators	7	7	7	7
PA14_03855	345887	346948		Transport of small molecules	3	3	3	3
PA14_03860	347204	348580		Amino acid biosynthesis and metabolism	5	5	5	5
PA14_03870	348859	349611	spuA	Amino acid biosynthesis and metabolism	3	3	3	3
PA14_03880	349652	351010	spuB	Amino acid biosynthesis and metabolism	1	1	1	1
PA14_03900	351076	352446	spuC	Biosynthesis of cofactors, prosthetic groups and carriers	2	2	2	2
PA14_03920	352562	353665	spuD	Transport of small molecules	7	7	7	7
PA14_03930	354084	355181	spuE	Transport of small molecules polyamine-binding protein"	5	5	5	5
PA14_03940	355236	356390	spuF	Transport of small molecules protein"	1	1	1	1
PA14_03950	356417	357298	spuG	Transport of small molecules protein"	6	6	6	6
PA14_03960	357381	358250	spuH	Transport of small molecules protein"	1	1	1	1
PA14_03980	358448	360835		Central intermediary metabolism	11	11	11	12
PA14_04000	360946	361998		Transcriptional regulators	4	4	4	4
PA14_04010	361977	362480		Hypothetical, unclassified, unknown	4	4	4	4
PA14_04020	362585	363196		Hypothetical, unclassified, unknown	4	4	4	4
PA14_04030	363195	364214		Fatty acid and phospholipid metabolism	14	14	14	14
PA14_04040	364234	364986		Hypothetical, unclassified, unknown	9	9	10	8
PA14_04050	365035	365733		Biosynthesis of cofactors, prosthetic groups and carriers	4	4	4	4
PA14_04060	365755	366309		Hypothetical, unclassified, unknown	0	0	0	0
PA14_04070	366575	367069		Hypothetical, unclassified, unknown	2	2	2	2
PA14_04080	367074	367766		Transport of small molecules	1	1	1	1
PA14_04090	367838	368608		Transport of small molecules protein"	5	5	4	5
PA14_04100	368901	369338		Hypothetical, unclassified, unknown	3	3	3	3
PA14_04110	369396	370625	serA	Amino acid biosynthesis and metabolism	3	3	3	3
PA14_04140	370829	372223		Energy metabolism	6	6	6	7
PA14_04150	372315	372980		Central intermediary metabolism	5	5	5	5
PA14_04160	373079	374068		Transcriptional regulators	10	10	10	10
PA14_04180	374152	374502		Hypothetical, unclassified, unknown	3	3	3	3
PA14_04190	374583	375617		Carbon compound catabolism	3	3	3	3
PA14_04210	375633	377027		Transport of small molecules	5	5	5	5
PA14_04220	377448	378491		Transport of small molecules periplasmic protein"	6	6	6	6
PA14_04230	378539	379327		Transport of small molecules transporter, permease protein"	5	5	5	5
PA14_04240	379324	380253		Transport of small molecules transporter"	3	3	3	3
PA14_04250	380250	381299		Transport of small molecules transport systems, ATPase component"	4	4	4	4
PA14_04270	381627	382592		Transcriptional regulators	1	1	1	1
PA14_04290	382631	384574		Membrane proteins	5	5	5	5
PA14_04300	384875	385207		Hypothetical, unclassified, unknown	0	0	0	0
PA14_04310	385330	386001	rpiA	Energy metabolism	1	1	1	1
PA14_04320	386260	387774	ilvA1	Amino acid biosynthesis and metabolism	3	3	3	3
PA14_04330	387894	388361		Membrane proteins	2	2	2	2
PA14_04340	388412	389683		Transport of small molecules	3	3	3	3
PA14_04350	389680	390147		Membrane proteins	1	1	1	1
PA14_04370	390120	391361		Transport of small molecules	9	9	9	9
PA14_04380	391411	392064		Putative enzymes	2	2	2	2
PA14_04390	392268	392747	ygdP	Nucleotide biosynthesis and metabolism	0	0	0	0
PA14_04410	392770	395049	ptsP	Transport of small molecules	7	7	7	7
PA14_04420	395075	396205		Two-component regulatory systems	3	3	3	4
PA14_04430	396209	396964		Hypothetical, unclassified, unknown	1	1	1	1
PA14_04440	397086	397889		Membrane proteins	4	4	4	4
PA14_04460	397899	398699	lgt	Fatty acid and phospholipid metabolism	0	0	0	0
PA14_04480	398905	399699	thyA	Nucleotide biosynthesis and metabolism	5	5	5	5
PA14_04490	399726	400523		Hypothetical, unclassified, unknown	4	4	4	4
PA14_04510	400558	401937		Hypothetical, unclassified, unknown	8	8	8	8
PA14_04520	401930	403315		Hypothetical, unclassified, unknown	8	8	8	8
PA14_04530	403507	403869		Hypothetical, unclassified, unknown	1	1	1	1
PA14_04550	403906	405057	glpQ	Fatty acid and phospholipid metabolism	5	5	5	5
PA14_04560	405267	406361		Hypothetical, unclassified, unknown	4	4	4	5
PA14_04570	406358	407398		Hypothetical, unclassified, unknown	6	7	7	6
PA14_04580	407469	407975	folA	Central intermediary metabolism	1	1	1	1
PA14_04590	407991	408464		Putative enzymes	5	5	5	5
PA14_04610	408603	409988		Transport of small molecules	8	8	8	8
PA14_04630	410218	412056	ilvD	Biosynthesis of cofactors, prosthetic groups and carriers	5	5	5	5
PA14_04640	412384	413580		Transport of small molecules	9	9	9	9
PA14_04650	413653	414192	pfpI	Translation, post-translational modification, degradation	1	1	1	1
PA14_04660	414409	415233		Two-component regulatory systems	2	2	2	2
PA14_04670	415292	416104	mutM	DNA replication, recombination, modification and repair	1	1	1	1
PA14_04680	416181	416759		Fatty acid and phospholipid metabolism	6	6	6	6
PA14_04690	416842	417186		Hypothetical, unclassified, unknown	0	0	0	0
PA14_04700	417456	418442		Hypothetical, unclassified, unknown	12	12	12	12
PA14_04710	418555	418986		Hypothetical, unclassified, unknown	0	0	0	0
PA14_04730	419138	420871		Amino acid biosynthesis and metabolism	18	16	19	23
PA14_04750	420999	421250	fdx1	Energy metabolism	1	1	1	1
PA14_04760	421371	421850	coaD	Central intermediary metabolism	1	1	1	1
PA14_04780	421999	423594		Energy metabolism	14	14	14	15
PA14_04790	423650	424198		Hypothetical, unclassified, unknown	3	3	3	3
PA14_04810	424253	425683		Energy metabolism dehydrogenase"	2	2	2	2
PA14_04820	425972	426619		Transcriptional regulators	1	1	1	1
PA14_04830	426604	427014		Transport of small molecules	5	5	5	5
PA14_04840	427077	428075		Putative enzymes	3	3	3	3
PA14_04850	428112	428402		Hypothetical, unclassified, unknown	1	1	1	1
PA14_04860	428681	429277		DNA replication, recombination, modification and repair	0	0	0	0
PA14_04870	429277	430764		Protein secretion/export apparatus	8	8	8	8
PA14_04890	430757	432154		Putative enzymes	7	7	7	7
PA14_04900	432275	433630	ftsY	Protein secretion/export apparatus	8	9	8	20
PA14_04910	433627	434298	ftsE	Cell division	1	1	1	1
PA14_04920	434298	435305	ftsX	Cell division	10	10	10	10
PA14_04930	435419	436273	rpoH	Transcriptional regulators	1	1	1	1
PA14_04940	436338	436943		Hypothetical, unclassified, unknown	0	0	0	0
PA14_04950	436948	437679	mtgA	Cell wall / LPS / capsule peptidoglycan transglycosylase"	0	0	0	0
PA14_04960	437716	438093		Membrane proteins	1	1	1	1
PA14_04970	438196	438396		Biosynthesis of cofactors, prosthetic groups and carriers	0	0	0	0
PA14_04980	438455	439252	thiG	Biosynthesis of cofactors, prosthetic groups and carriers	3	3	3	2
PA14_05000	439406	440077	trmB	DNA replication, recombination, modification and repair	1	1	1	1
PA14_05010	440240	441586		Hypothetical, unclassified, unknown	1	1	1	3
PA14_05020	441599	441856		Hypothetical, unclassified, unknown	0	0	0	0
PA14_05030	441918	442241		Hypothetical, unclassified, unknown	0	0	0	0
PA14_05040	442322	443476		Energy metabolism	0	0	0	0
PA14_05050	443597	444190		Nucleotide biosynthesis and metabolism pyrophosphatase"	0	0	0	0
PA14_05060	444187	444606		Hypothetical, unclassified, unknown	0	0	0	0
PA14_05070	444738	445358		Amino acid biosynthesis and metabolism	0	0	0	0
PA14_05080	445366	446505	metX	Amino acid biosynthesis and metabolism	0	0	0	0
PA14_05110	446594	448561		Hypothetical, unclassified, unknown	7	7	7	7
PA14_05120	448669	448839		Hypothetical, unclassified, unknown	2	2	2	2
PA14_05130	448962	449555		Membrane proteins	2	2	2	2
PA14_05150	449566	450387	proC	Amino acid biosynthesis and metabolism	1	1	1	1
PA14_05160	450399	451091		Putative enzymes	1	1	1	1
PA14_05180	451306	452340	pilT	Motility & Attachment	0	0	0	0
PA14_05190	452518	453666	pilU	Motility & Attachment	0	0	0	0
PA14_05200	453674	454573		Transport of small molecules component"	4	4	4	4
PA14_05210	454728	455132		Membrane proteins	0	0	0	0
PA14_05220	455375	456748		Amino acid biosynthesis and metabolism methylcysteine synthase"	3	3	3	3
PA14_05230	456745	457929		Amino acid biosynthesis and metabolism	7	7	8	7
PA14_05250	458157	459428	pyrC	Nucleotide biosynthesis and metabolism	9	9	9	10
PA14_05260	459425	460429	pyrB	Nucleotide biosynthesis and metabolism	2	2	2	2
PA14_05270	460453	460965	pyrR	Transcriptional regulators	6	6	6	6
PA14_05280	461077	461511	yqgF	Transcription, RNA processing and degradation	1	1	1	1
PA14_05290	461511	462080		Transcriptional regulators	1	1	1	1
PA14_05300	462129	463088		Membrane proteins	3	3	3	3
PA14_05310	463169	464122	gshB	Biosynthesis of cofactors, prosthetic groups and carriers	2	2	2	2
PA14_05320	464377	464784	pilG	Two-component regulatory systems	0	0	0	0
PA14_05330	464831	465196	pilH	Two-component regulatory systems	1	1	1	1
PA14_05340	465247	465783	pilI	Chemotaxis	0	0	0	0
PA14_05360	465868	467916	pilJ	Chemotaxis	9	9	9	9
PA14_05380	467977	468852	pilK	Chemotaxis methyl-accepting proteins"	1	1	1	2
PA14_05390	468864	476294	chpA	Chemotaxis	34	34	34	34
PA14_05400	476287	477318		Putative enzymes	7	6	6	6
PA14_05410	477315	477821		Chemotaxis	0	0	0	0
PA14_05420	477829	478623		Transcriptional regulators	7	7	7	7
PA14_05430	478700	479311		Chemotaxis	4	4	4	4
PA14_05440	479319	480734		Hypothetical, unclassified, unknown	8	8	8	8
PA14_05450	480769	481491		Hypothetical, unclassified, unknown	9	9	9	9
PA14_05460	481584	482987	bioA	Biosynthesis of cofactors, prosthetic groups and carriers	4	4	4	4
PA14_05480	483161	484651		Amino acid biosynthesis and metabolism	11	11	11	11
PA14_05500	484832	485401		Energy metabolism	6	6	6	6
PA14_05510	485413	485988		Membrane proteins	0	0	0	0
PA14_05520	486057	486500	mexR	Transcriptional regulators	4	4	4	4
PA14_05530	486775	487926	mexA	Transport of small molecules precursor"	11	11	11	12
PA14_05540	487942	491082	mexB	Transport of small molecules	14	14	14	14
PA14_05550	491084	492541	oprM	Membrane proteins	1	1	1	1
PA14_05560	492637	494556		Transcription, RNA processing and degradation	5	5	5	5
PA14_05580	494807	495877		Hypothetical, unclassified, unknown	1	1	1	2
PA14_05590	495947	496819	metF	Central intermediary metabolism	4	4	4	5
PA14_05600	496862	497416		Hypothetical, unclassified, unknown	2	2	2	2
PA14_05620	497457	498866	sahH	Central intermediary metabolism	3	3	3	3
PA14_05630	499155	499589		Hypothetical, unclassified, unknown	2	2	2	2
PA14_05640	499715	501907		Membrane proteins receptor"	7	7	7	7
PA14_05650	501918	503396		Membrane proteins	4	4	4	4
PA14_05660	503481	504101		Transcriptional regulators	2	2	2	2
PA14_05690	504138	505409	codA	Nucleotide biosynthesis and metabolism	3	3	3	3
PA14_05700	505399	506649	codB	Nucleotide biosynthesis and metabolism	8	8	8	9
PA14_05740	506831	508108		Nucleotide biosynthesis and metabolism	11	11	11	11
PA14_05750	508105	509472		Amino acid biosynthesis and metabolism	9	9	9	9
PA14_05770	509567	511006	dhT	Nucleotide biosynthesis and metabolism	2	2	2	2
PA14_05775	511113	511229		Hypothetical, unclassified, unknown	1	1	1	1
PA14_05790	511622	513112		Nucleotide biosynthesis and metabolism	9	9	9	9
PA14_05810	513171	514454	amaB	Nucleotide biosynthesis and metabolism	10	10	10	10
PA14_05820	514655	515878		Energy metabolism	14	14	14	14
PA14_05840	515998	517179	gcdH	Fatty acid and phospholipid metabolism	6	6	6	6
PA14_05850	517400	518308		Transcriptional regulators	6	6	6	6
PA14_05860	518460	518864		Fatty acid and phospholipid metabolism	0	0	0	0
PA14_05870	518907	520529		Transport of small molecules	9	9	9	9
PA14_05880	520909	522240		Membrane proteins nodulation competitiveness"	7	7	7	7
PA14_05890	522237	523031		Membrane proteins	7	7	7	7
PA14_05910	523139	523870		Transport of small molecules	8	8	8	8
PA14_05920	523867	526068		Membrane proteins	13	13	13	13
PA14_05950	526330	527706	dbpA	Transcription, RNA processing and degradation	6	6	6	6
PA14_05960	528054	528263		Transcriptional regulators	0	0	0	0
PA14_05970	528414	528938		Hypothetical, unclassified, unknown	4	4	4	4
PA14_05990	529041	530474		Transport of small molecules	11	11	11	11
PA14_06000	531095	533647		Translation, post-translational modification, degradation	12	12	12	13
PA14_06010	533749	534327		Hypothetical, unclassified, unknown	5	5	5	5
PA14_06030	534444	535331		Fatty acid and phospholipid metabolism	5	5	5	5
PA14_06040	535279	535983		Hypothetical, unclassified, unknown	3	3	3	3
PA14_06060	536068	536757	creB	Two-component regulatory systems	3	3	3	3
PA14_06070	536757	538181	creC	Two-component regulatory systems	15	15	15	15
PA14_06080	538283	539641	creD	Membrane proteins	11	11	11	11
PA14_06090	539691	539993		Hypothetical, unclassified, unknown	0	0	0	0
PA14_06120	540138	540758		Amino acid biosynthesis and metabolism	8	11	8	9
PA14_06130	540777	541727		Adaptation, Protection	2	2	2	2
PA14_06150	541813	542670		Hypothetical, unclassified, unknown	3	3	3	3
PA14_06160	542843	545236		Transport of small molecules ferrichrome-iron receptor"	8	8	8	8
PA14_06170	545340	546311		Two-component regulatory systems	6	7	6	6
PA14_06180	546308	546826		Transcriptional regulators	3	3	3	3
PA14_06190	546995	547744		Amino acid biosynthesis and metabolism	8	8	8	9
PA14_06200	547884	548288		Biosynthesis of cofactors, prosthetic groups and carriers	1	1	1	1
PA14_06210	548338	548907		Transcriptional regulators	5	5	5	5
PA14_06230	548941	550668		Transport of small molecules	16	16	16	16
PA14_06240	551016	551942		Transcriptional regulators	11	11	10	10
PA14_06250	552030	552506		Putative enzymes	1	1	1	1
PA14_06260	552585	553523		Transcriptional regulators	12	12	12	12
PA14_06270	553627	554424		Putative enzymes hydrolase"	7	7	7	7
PA14_06280	554467	554910		Hypothetical, unclassified, unknown	2	2	2	2
PA14_06290	554958	557135	glcB	Central intermediary metabolism	8	8	8	8
PA14_06300	557442	557885		Putative enzymes	2	2	2	2
PA14_06310	557917	558432		Two-component regulatory systems regulatory protein"	6	6	6	6
PA14_06320	559121	560017		Membrane proteins	5	5	5	5
PA14_06330	560220	561194		Two-component regulatory systems	5	5	5	5
PA14_06340	561256	562014		Transport of small molecules ModE"	4	4	4	4
PA14_06350	562082	562402		Fatty acid and phospholipid metabolism	2	2	2	2
PA14_06360	562444	563169		Nucleotide biosynthesis and metabolism	6	6	6	6
PA14_06390	563308	563601		Hypothetical, unclassified, unknown	0	0	0	0
PA14_06400	563655	564581		Transcriptional regulators	4	4	4	4
PA14_06420	564699	565457		Antibiotic resistance and susceptibility	5	5	5	5
PA14_06430	565534	565782		Putative enzymes carboxyl carrier protein"	0	0	0	0
PA14_06450	565793	567169		Fatty acid and phospholipid metabolism	2	2	2	2
PA14_06460	567171	568049		Putative enzymes	4	4	4	4
PA14_06480	568039	569016		Putative enzymes	10	10	10	10
PA14_06500	569617	570675	bioB	Biosynthesis of cofactors, prosthetic groups and carriers	7	8	7	7
PA14_06510	570781	571986	bioF	Biosynthesis of cofactors, prosthetic groups and carriers	2	2	2	2
PA14_06530	571979	572701		Biosynthesis of cofactors, prosthetic groups and carriers	0	0	0	0
PA14_06540	572694	573518		Biosynthesis of cofactors, prosthetic groups and carriers	3	3	3	3
PA14_06570	573522	574208	bioD	Biosynthesis of cofactors, prosthetic groups and carriers	13	13	13	13
PA14_06580	574317	574547		Hypothetical, unclassified, unknown	1	1	1	1
PA14_06600	574888	576693		Fatty acid and phospholipid metabolism	6	6	6	7
PA14_06620	576906	578702		Fatty acid and phospholipid metabolism	12	12	12	12
PA14_06640	578977	580755		Fatty acid and phospholipid metabolism	4	4	4	4
PA14_06650	581088	582569	nirN	Energy metabolism	6	6	6	6
PA14_06660	582560	583399	nirE	Energy metabolism	1	1	1	1
PA14_06670	583410	584573	nirJ	Energy metabolism	2	2	2	2
PA14_06680	584567	585082	nirH	Energy metabolism	2	3	3	3
PA14_06690	585057	585500	nirG	Transcriptional regulators	0	0	0	0
PA14_06700	585493	586017	nirL	Energy metabolism	1	1	1	1
PA14_06710	586014	586466		Energy metabolism	0	0	0	0
PA14_06720	586475	587653	nirF	Energy metabolism	5	5	5	5
PA14_06730	587650	588009	nirC	Energy metabolism	0	0	0	0
PA14_06740	588006	588320	nirM	Energy metabolism	2	2	2	2
PA14_06750	588371	590077	nirS	Energy metabolism	5	5	5	5
PA14_06770	590293	591075	nirQ	Energy metabolism	2	2	2	2
PA14_06790	591110	591637		Energy metabolism	0	0	0	0
PA14_06800	591645	591902		Hypothetical, unclassified, unknown	0	0	0	0
PA14_06810	591992	592432	norC	Energy metabolism reductase"	1	1	1	1
PA14_06830	592432	593829	norB	Energy metabolism reductase"	1	1	1	1
PA14_06840	593831	595669		Energy metabolism	3	3	3	3
PA14_06860	595676	595870		Hypothetical, unclassified, unknown	0	0	0	0
PA14_06870	595954	596637	dnr	Transcriptional regulators	0	0	0	0
PA14_06880	596990	597868		Transcriptional regulators	0	0	0	0
PA14_06890	597970	598671		Biosynthesis of cofactors, prosthetic groups and carriers	0	0	0	0
PA14_06900	598668	598904		Hypothetical, unclassified, unknown	0	0	0	0
PA14_06920	598897	600078		Transport of small molecules aminotransferase"	0	0	0	0
PA14_06930	600078	600794		Transport of small molecules	0	0	0	0
PA14_06940	600869	601375		Hypothetical, unclassified, unknown	1	1	1	1
PA14_06950	601418	602908		Transcriptional regulators	6	6	6	6
PA14_06960	603247	604536		Energy metabolism	5	5	5	5
PA14_06970	604554	605108		Transcriptional regulators	1	1	1	1
PA14_06980	605219	606244		Putative enzymes	4	4	4	4
PA14_06990	606248	606856		Protein secretion/export apparatus	2	2	2	2
PA14_07000	606944	607453	dsbB	Translation, post-translational modification, degradation	7	7	7	7
PA14_07010	607682	608512		Membrane proteins	3	3	3	3
PA14_07020	608582	608968		Membrane proteins	4	4	4	4
PA14_07030	609082	609540		Energy metabolism	0	0	0	0
PA14_07040	609732	610151		Protein secretion/export apparatus	1	1	1	1
PA14_07050	610401	611369		Biosynthesis of cofactors, prosthetic groups and carriers	4	4	4	4
PA14_07060	611373	612116		Hypothetical, unclassified, unknown	4	4	4	4
PA14_07070	612321	613625		Energy metabolism	8	8	8	8
PA14_07090	613682	614872	metK	Antibiotic resistance and susceptibility	0	0	0	0
PA14_07110	614888	615889		Transcriptional regulators	4	4	4	5
PA14_07130	616135	618132	tktA	Carbon compound catabolism	12	12	12	12
PA14_07140	618132	619196		Hypothetical, unclassified, unknown	16	16	16	16
PA14_07150	619177	619974		Carbon compound catabolism	8	8	8	8
PA14_07170	620189	621250	epd	Biosynthesis of cofactors, prosthetic groups and carriers	5	5	5	5
PA14_07190	621256	622419	pgk	Energy metabolism	3	3	3	3
PA14_07200	622492	622692		Hypothetical, unclassified, unknown	0	0	0	0
PA14_07210	622852	623193		Hypothetical, unclassified, unknown	0	0	0	0
PA14_07230	623313	624377	fda	Carbon compound catabolism	2	2	2	2
PA14_07240	624443	624925		Hypothetical, unclassified, unknown	7	7	7	7
PA14_07250	624927	625583		Putative enzymes	13	13	15	15
PA14_07260	625582	626349		Hypothetical, unclassified, unknown	9	9	9	11
PA14_07280	626346	627524		Membrane proteins	9	8	8	8
PA14_07290	627637	628125		Putative enzymes	4	5	5	5
PA14_07300	628151	629305		Hypothetical, unclassified, unknown	3	3	3	5
PA14_07310	629307	629981		Putative enzymes	5	5	5	5
PA14_07330	630110	630463		Hypothetical, unclassified, unknown	1	1	1	1
PA14_07340	630641	631552		Transcriptional regulators	4	5	4	4
PA14_07355	631670	632008		Hypothetical, unclassified, unknown	1	1	1	1
PA14_07360	631998	632513		Hypothetical, unclassified, unknown	0	0	0	0
PA14_07370	632701	632859		Hypothetical, unclassified, unknown	0	0	0	0
PA14_07380	632869	633327		Hypothetical, unclassified, unknown	1	1	1	1
PA14_07400	633343	633813		Hypothetical, unclassified, unknown	3	3	3	3
PA14_07410	633827	634174		Hypothetical, unclassified, unknown	7	7	7	7
PA14_07420	634164	634778		Hypothetical, unclassified, unknown	8	8	8	8
PA14_07430	634969	637740		Hypothetical, unclassified, unknown	28	28	28	28
PA14_07440	638309	638644		Hypothetical, unclassified, unknown	4	4	4	4
PA14_07450	638737	639858		Hypothetical, unclassified, unknown	0	0	0	0
PA14_07460	640117	640278		Hypothetical, unclassified, unknown	0	0	0	0
PA14_07480	640581	642266		Putative enzymes	0	0	0	0
PA14_07500	643347	647084		Hypothetical, unclassified, unknown	22	22	22	22
PA14_07520	647191	649044	rpoD	Transcription, RNA processing and degradation	5	5	5	5
PA14_07530	649124	651118	dnaG	DNA replication, recombination, modification and repair	8	8	8	9
PA14_07550	651201	651650		Hypothetical, unclassified, unknown	1	1	1	1
PA14_07560	651720	651935	rpsU	Translation, post-translational modification, degradation	0	0	0	0
PA14_07570	652136	653161	gcp	Translation, post-translational modification, degradation	12	12	10	10
PA14_07580	653240	653809		Membrane proteins	4	4	4	4
PA14_07590	653893	654246	folB	Biosynthesis of cofactors, prosthetic groups and carriers	2	2	2	2
PA14_07600	654237	654779		Biosynthesis of cofactors, prosthetic groups and carriers	4	4	4	4
PA14_07620	654752	655984	cca	Transcription, RNA processing and degradation	3	3	3	3
PA14_07630	656028	656534		Hypothetical, unclassified, unknown	8	8	8	8
PA14_07650	656629	658182		Hypothetical, unclassified, unknown	9	9	9	9
PA14_07660	658179	659450		Hypothetical, unclassified, unknown	9	9	9	9
PA14_07680	659551	661473		Two-component regulatory systems	18	18	18	18
PA14_07690	661752	662084	glpE	Transport of small molecules	1	1	1	1
PA14_07700	662128	662979	apaH	Nucleotide biosynthesis and metabolism	3	3	3	3
PA14_07710	662979	663359	apaG	Hypothetical, unclassified, unknown	2	2	2	2
PA14_07730	663396	664202	ksgA	Transcription, RNA processing and degradation	9	9	9	9
PA14_07740	664318	665304	pdxA	Biosynthesis of cofactors, prosthetic groups and carriers	13	13	13	13
PA14_07760	665301	666593	surA	Adaptation, Protection	11	11	11	11
PA14_07770	666574	669348	ostA	Adaptation, Protection	39	38	40	44
PA14_07780	669475	670491		Putative enzymes	6	6	6	6
PA14_07790	670488	671162		Cell wall / LPS / capsule	2	2	2	2
PA14_07800	671164	671922		Translation, post-translational modification, degradation	7	7	7	7
PA14_07810	671923	672984		Hypothetical, unclassified, unknown	6	6	6	6
PA14_07820	673136	675529		Two-component regulatory systems	9	9	9	9
PA14_07840	675575	676207		Two-component regulatory systems regulator, LuxR family"	2	2	2	2
PA14_07850	676336	677370		Transport of small molecules periplasmic polyamine-binding protein"	5	5	5	5
PA14_07860	677604	678713		Transport of small molecules ATP-binding protein"	8	8	8	8
PA14_07870	678769	679815		Transport of small molecules periplasmic polyamine-binding"	2	2	2	2
PA14_07890	679930	681177		Transport of small molecules permease protein"	1	1	1	1
PA14_07900	681283	682113		Transport of small molecules permease protein"	4	4	4	4
PA14_07910	682237	682911	rpe	Central intermediary metabolism	3	3	3	3
PA14_07930	682911	683729		Carbon compound catabolism	5	5	5	5
PA14_07940	683802	685280	trpE	Amino acid biosynthesis and metabolism I"	1	1	1	1
PA14_07950	685467	685781	prtN	Transcriptional regulators	4	4	4	4
PA14_07960	685881	686651	prtR	Transcriptional regulators	7	7	7	19
PA14_07970	687109	687309		Transcription, RNA processing and degradation	0	0	0	0
PA14_07980	687357	687716		Hypothetical, unclassified, unknown	6	6	6	6
PA14_07990	688080	688529		Related to phage, transposon, or plasmid	1	1	1	1
PA14_08000	688551	689066		Hypothetical, unclassified, unknown	0	0	0	0
PA14_08010	689063	689620		Related to phage, transposon, or plasmid	0	0	0	0
PA14_08020	689773	690099		Related to phage, transposon, or plasmid	0	0	0	0
PA14_08030	690096	690983		Related to phage, transposon, or plasmid	0	0	0	0
PA14_08040	690976	691509		Related to phage, transposon, or plasmid	0	0	0	0
PA14_08050	691511	693586		Related to phage, transposon, or plasmid	0	0	0	0
PA14_08060	693583	694041		Related to phage, transposon, or plasmid	0	0	0	0
PA14_08070	694084	695244		Related to phage, transposon, or plasmid	0	0	0	0
PA14_08090	695257	695760		Related to phage, transposon, or plasmid	0	0	0	0
PA14_08100	695775	696119		Hypothetical, unclassified, unknown	0	0	0	0
PA14_08110	696088	696198		Hypothetical, unclassified, unknown	0	0	0	0
PA14_08120	696289	698526		Related to phage, transposon, or plasmid	0	0	0	0
PA14_08130	698536	699408		Related to phage, transposon, or plasmid	0	0	0	0
PA14_08140	699383	699589		Related to phage, transposon, or plasmid	0	0	0	0
PA14_08150	699647	700636		Related to phage, transposon, or plasmid	0	0	0	0
PA14_08160	700669	701298		Putative enzymes	22	22	22	10
PA14_08180	701295	701657		Hypothetical, unclassified, unknown	4	4	2	2
PA14_08190	701654	701911		Hypothetical, unclassified, unknown	7	7	7	7
PA14_08200	701926	702213		Hypothetical, unclassified, unknown	8	8	8	8
PA14_08210	702227	702721		Related to phage, transposon, or plasmid	0	0	0	0
PA14_08220	702733	703080		Hypothetical, unclassified, unknown	2	2	2	2
PA14_08230	703110	703364		Hypothetical, unclassified, unknown	0	0	0	0
PA14_08240	703411	705246		Related to phage, transposon, or plasmid	12	12	12	12
PA14_08250	705239	705580		Related to phage, transposon, or plasmid	3	3	3	3
PA14_08260	705588	706283		Related to phage, transposon, or plasmid	0	0	0	0
PA14_08270	706286	707056		Hypothetical, unclassified, unknown	7	7	7	7
PA14_08280	707111	707713		Related to phage, transposon, or plasmid	4	4	4	4
PA14_08300	707772	711431		Related to phage, transposon, or plasmid	24	28	24	29
PA14_08310	712461	713513		Hypothetical, unclassified, unknown	0	0	0	0
PA14_08320	713513	713815		Hypothetical, unclassified, unknown	0	0	0	0
PA14_08330	713812	714042		Hypothetical, unclassified, unknown	0	0	0	0
PA14_08340	714461	715066	trpG	Amino acid biosynthesis and metabolism synthases component II"	12	11	12	12
PA14_08350	715068	716117	trpD	Amino acid biosynthesis and metabolism	2	3	2	2
PA14_08360	716114	716950	trpC	Amino acid biosynthesis and metabolism	3	3	3	3
PA14_08370	717012	717656	vfr	Transcriptional regulators	0	0	0	0
PA14_08380	717928	718350		Translation, post-translational modification, degradation	3	3	3	3
PA14_08390	718670	719464	speD	Central intermediary metabolism	1	1	1	1
PA14_08400	719519	720166		Biosynthesis of cofactors, prosthetic groups and carriers	0	0	0	0
PA14_08420	720266	720604		Nucleotide biosynthesis and metabolism	0	0	0	1
PA14_08430	720683	722164		Translation, post-translational modification, degradation	1	1	1	1
PA14_08440	722204	723004		Carbon compound catabolism	1	1	1	1
PA14_08450	723065	724147		Membrane proteins	3	3	3	3
PA14_08460	724269	725237		Putative enzymes	3	3	3	3
PA14_08470	725254	725676		Membrane proteins	1	1	1	1
PA14_08480	725967	727001	argC	Amino acid biosynthesis and metabolism dehydrogenase"	0	0	0	0
PA14_08490	727001	727720		Hypothetical, unclassified, unknown	2	2	2	2
PA14_08500	727721	728143		Membrane proteins	0	0	0	0
PA14_08510	728221	728571		Energy metabolism	3	3	3	3
PA14_08520	728625	729716	anmK	Translation, post-translational modification, degradation	10	10	10	10
PA14_08540	729719	731062		Cell wall / LPS / capsule	0	0	0	0
PA14_08560	731347	732546	tyrZ	Translation, post-translational modification, degradation	0	0	0	0
PA14_08620	738405	739343	birA	Biosynthesis of cofactors, prosthetic groups and carriers	0	0	0	0
PA14_08630	739340	740086		Transcriptional regulators	1	1	1	1
PA14_08640	740095	740799		Hypothetical, unclassified, unknown	0	0	0	0
PA14_08680	741311	742504	tufB	Translation, post-translational modification, degradation	8	8	15	8
PA14_08695	742681	743049	secE	Protein secretion/export apparatus	0	0	0	0
PA14_08710	743059	743592	nusG	Transcription, RNA processing and degradation	0	0	0	0
PA14_08720	743709	744140	rplK	Translation, post-translational modification, degradation	0	0	0	0
PA14_08730	744140	744835	rplA	Translation, post-translational modification, degradation	2	2	2	3
PA14_08740	745034	745534	rplJ	Translation, post-translational modification, degradation	1	1	1	1
PA14_08750	745613	745981	rplL	Translation, post-translational modification, degradation	0	0	0	0
PA14_08760	746203	750276	rpoB	Translation, post-translational modification, degradation	20	20	20	21
PA14_08780	750342	754541	rpoC	Transcription, RNA processing and degradation	27	27	27	27
PA14_08790	754693	755064	rpsL	Translation, post-translational modification, degradation	1	1	1	1
PA14_08810	755164	755634	rpsG	Translation, post-translational modification, degradation	1	1	1	1
PA14_08820	755665	757785	fusA1	Transcription, RNA processing and degradation	14	14	14	15
PA14_08830	757816	759009	tufA	Translation, post-translational modification, degradation	20	8	9	11
PA14_08840	759165	759476	rpsJ	Translation, post-translational modification, degradation	1	1	1	1
PA14_08850	759559	760194	rplC	Translation, post-translational modification, degradation	1	1	1	1
PA14_08860	760208	760810	rplD	Translation, post-translational modification, degradation	0	0	0	0
PA14_08870	760807	761106	rplW	Translation, post-translational modification, degradation	0	0	0	0
PA14_08880	761118	761939	rplB	Translation, post-translational modification, degradation	3	3	3	3
PA14_08890	761956	762231	rpsS	Translation, post-translational modification, degradation	0	0	0	0
PA14_08900	762244	762576	rplV	Translation, post-translational modification, degradation	0	0	0	0
PA14_08910	762589	763275	rpsC	Translation, post-translational modification, degradation	1	1	1	1
PA14_08920	763287	763700	rplP	Translation, post-translational modification, degradation	0	0	0	0
PA14_08930	763700	763891	rpmC	Translation, post-translational modification, degradation	0	0	0	0
PA14_08940	763894	764160	rpsQ	Translation, post-translational modification, degradation	0	0	0	0
PA14_08950	764184	764552	rplN	Translation, post-translational modification, degradation	1	1	1	1
PA14_08960	764565	764879	rplX	Translation, post-translational modification, degradation	0	0	0	0
PA14_08970	764899	765438	rplE	Translation, post-translational modification, degradation	0	0	0	0
PA14_08980	765452	765757	rpsN	Translation, post-translational modification, degradation	0	0	0	0
PA14_08990	765947	766339	rpsH	Translation, post-translational modification, degradation	0	0	0	0
PA14_09000	766351	766884	rplF	Translation, post-translational modification, degradation	0	0	0	0
PA14_09010	766895	767245	rplR	Translation, post-translational modification, degradation	0	0	0	0
PA14_09020	767249	767749	rpsE	Translation, post-translational modification, degradation	0	0	0	0
PA14_09030	767752	767928	rpmD	Translation, post-translational modification, degradation	0	0	0	0
PA14_09040	767932	768366	rplO	Translation, post-translational modification, degradation	2	2	2	2
PA14_09050	768367	769695	secY	Protein secretion/export apparatus	1	1	2	1
PA14_09070	769724	769840	rpmJ	Translation, post-translational modification, degradation	1	1	1	1
PA14_09080	769971	770327	rpsM	Translation, post-translational modification, degradation	0	0	0	0
PA14_09090	770346	770735	rpsK	Translation, post-translational modification, degradation	0	0	0	0
PA14_09100	770752	771372	rpsD	Translation, post-translational modification, degradation	0	0	0	0
PA14_09115	771395	772396	rpoA	Transcription, RNA processing and degradation	4	4	4	4
PA14_09130	772440	772829	rplQ	Translation, post-translational modification, degradation	0	0	0	0
PA14_09150	773110	774558	katA	Adaptation, Protection	18	18	18	18
PA14_09160	774689	775153	bfrA	Transport of small molecules	1	1	1	1
PA14_09180	775225	778062	uvrA	DNA replication, recombination, modification and repair	19	20	19	19
PA14_09195	778276	779664		Hypothetical, unclassified, unknown	8	8	8	8
PA14_09200	779681	780178	ssb	DNA replication, recombination, modification and repair	4	4	4	20
PA14_09210	780267	781697	pchA	Central intermediary metabolism	11	11	11	11
PA14_09220	781694	781999	pchB	Central intermediary metabolism	2	2	2	2
PA14_09230	781999	782754	pchC	Transport of small molecules	6	6	6	7
PA14_09240	782751	784394	pchD	Central intermediary metabolism	21	21	21	21
PA14_09260	784624	785514	pchR	Transcriptional regulators	2	2	2	2
PA14_09270	785708	790024	pchE	Transport of small molecules	45	45	45	45
PA14_09280	790021	795450	pchF	Transport of small molecules	81	83	81	81
PA14_09290	795447	796496	pchG	Central intermediary metabolism	8	8	8	9
PA14_09300	796493	798205		Transport of small molecules	13	13	13	14
PA14_09320	798202	799926		Transport of small molecules	12	12	12	12
PA14_09340	800018	802180	fptA	Transport of small molecules	15	15	15	15
PA14_09350	802180	802461		Hypothetical, unclassified, unknown	0	0	0	0
PA14_09370	802793	803968		Membrane proteins	5	5	5	5
PA14_09380	803961	805205		Transport of small molecules	12	12	12	12
PA14_09400	805310	806518	phzS	Putative enzymes	19	19	19	19
PA14_09410	806856	807503	phzG1	Secreted Factors (toxins, enzymes, alginate)	0	0	0	0
PA14_09420	807526	808362	phzF1	Secreted Factors (toxins, enzymes, alginate)	3	3	6	4
PA14_09440	808376	810259	phzE1	Secreted Factors (toxins, enzymes, alginate)	6	3	6	9
PA14_09450	810256	810879	phzD1	Secreted Factors (toxins, enzymes, alginate)	2	2	2	2
PA14_09460	810876	812093	phzC1	Secreted Factors (toxins, enzymes, alginate)	4	4	5	4
PA14_09470	812129	812617	phzB1	Secreted Factors (toxins, enzymes, alginate)	2	2	2	2
PA14_09480	812647	813135	phzA1	Secreted Factors (toxins, enzymes, alginate)	3	4	4	3
PA14_09490	813831	814835	phzM	Putative enzymes	8	8	8	8
PA14_09500	814846	816309	opmD	Membrane proteins	12	12	12	12
PA14_09520	816306	819395	mexI	Transport of small molecules	12	12	12	12
PA14_09530	819408	820520	mexH	Transport of small molecules	11	11	11	11
PA14_09540	820528	820974	mexG	Membrane proteins	2	2	2	2
PA14_09550	821625	822791		Carbon compound catabolism	8	8	8	8
PA14_09570	822871	823725		Transcriptional regulators	3	3	3	3
PA14_09580	823833	824888		Putative enzymes	3	3	3	3
PA14_09600	824984	826024	ddlA	Cell wall / LPS / capsule	1	1	1	1
PA14_09610	826064	826930		Hypothetical, unclassified, unknown	2	2	2	2
PA14_09630	827138	828919		Fatty acid and phospholipid metabolism	7	7	7	7
PA14_09660	829037	830659		Fatty acid and phospholipid metabolism (AMP-forming)"	8	8	8	8
PA14_09680	830905	833181		Two-component regulatory systems	16	16	16	16
PA14_09690	833184	833828		Two-component regulatory systems	3	3	3	3
PA14_09700	833833	835038		Biosynthesis of cofactors, prosthetic groups and carriers hydroxylase"	13	13	13	13
PA14_09710	835206	836696		Carbon compound catabolism	12	12	12	13
PA14_09730	836689	837600		Amino acid biosynthesis and metabolism	8	8	8	8
PA14_09740	837665	838993		Transport of small molecules	4	4	4	4
PA14_09750	839129	840448		Putative enzymes	8	7	7	7
PA14_09760	840542	841270		Transcriptional regulators	4	4	4	5
PA14_09770	841579	842601		Transcriptional regulators	6	6	6	6
PA14_09780	842627	843094		Hypothetical, unclassified, unknown	7	7	7	7
PA14_09790	843098	843736		Transcriptional regulators	11	11	11	11
PA14_09810	843764	844483		Hypothetical, unclassified, unknown	8	8	8	8
PA14_09820	844784	846427		Amino acid biosynthesis and metabolism	11	11	11	11
PA14_09850	846470	847765		Membrane proteins	2	2	2	2
PA14_09870	848003	848746		Hypothetical, unclassified, unknown	14	14	14	14
PA14_09880	848846	849247		Hypothetical, unclassified, unknown	9	9	9	10
PA14_09890	849390	849671	ppiC2	Chaperones & heat shock proteins	6	6	6	6
PA14_09900	849992	851380	prpL	Putative enzymes	15	15	15	15
PA14_09910	851913	852836		Transcriptional regulators	4	4	4	4
PA14_09920	852977	853375		Translation, post-translational modification, degradation	4	2	4	2
PA14_09930	853407	854207		DNA replication, recombination, modification and repair	6	6	6	7
PA14_09940	854230	854793		Putative enzymes	4	4	4	4
PA14_09950	854929	855861		Putative enzymes	13	13	13	13
PA14_09960	855942	856370		Transcriptional regulators	4	4	4	4
PA14_09970	856435	858843	fpvB	Transport of small molecules receptor"	10	10	10	10
PA14_09980	859186	860004	dkgB	Putative enzymes	8	8	8	8
PA14_09990	860054	860512		Putative enzymes	1	1	1	1
PA14_10010	860644	862134		Transcriptional regulators GntR family with aminotransferase domain"	8	8	8	8
PA14_10020	862150	862476		Hypothetical, unclassified, unknown	0	0	0	0
PA14_10040	862538	864247		Carbon compound catabolism	4	4	4	5
PA14_10050	864434	864931		Hypothetical, unclassified, unknown	2	2	2	2
PA14_10070	864945	865931		Putative enzymes	3	3	3	3
PA14_10080	865944	866321		Hypothetical, unclassified, unknown	0	0	0	0
PA14_10090	866440	867351		Transcriptional regulators	3	3	3	3
PA14_10110	867362	868546		Transport of small molecules	2	2	2	2
PA14_10120	868642	869571		Transcriptional regulators	1	1	1	1
PA14_10130	869711	870427		Putative enzymes	0	0	0	0
PA14_10140	870437	871468	fepG	Transport of small molecules	7	7	7	7
PA14_10160	871465	872487	fepD	Transport of small molecules	18	18	18	18
PA14_10170	872518	873423	fepB	Transport of small molecules	4	4	4	4
PA14_10180	873549	874346	fepC	Transport of small molecules	3	3	3	3
PA14_10190	874353	875141		Transcriptional regulators	1	1	1	2
PA14_10200	875397	877481		Membrane proteins	3	3	3	3
PA14_10210	877549	878856		Energy metabolism	9	9	9	9
PA14_10220	879293	879961		Hypothetical, unclassified, unknown	4	4	4	4
PA14_10230	880045	881136	adh	Carbon compound catabolism	3	3	3	3
PA14_10240	881150	882262		Carbon compound catabolism acetyltransferase"	4	4	4	4
PA14_10250	882259	883278	acoB	Carbon compound catabolism	3	3	3	3
PA14_10260	883311	884285		Carbon compound catabolism	0	0	0	0
PA14_10270	884308	885348		Carbon compound catabolism	1	1	1	1
PA14_10280	885345	886145		Putative enzymes	1	1	1	1
PA14_10290	886477	888354	acoR	Transcriptional regulators	8	8	8	8
PA14_10300	888559	889170		Protein secretion/export apparatus	5	5	5	5
PA14_10320	889157	890047		Transcriptional regulators	3	3	3	3
PA14_10330	890143	891558		Protein secretion/export apparatus	4	4	4	4
PA14_10340	891558	893717		Protein secretion/export apparatus transporter ATP-binding protein"	10	10	10	10
PA14_10350	893727	894983		Protein secretion/export apparatus	10	10	10	10
PA14_10360	895080	895379		Hypothetical, unclassified, unknown	7	7	7	7
PA14_10370	895688	897481		Fatty acid and phospholipid metabolism	29	29	29	29
PA14_10380	897613	897912		Hypothetical, unclassified, unknown	2	2	2	2
PA14_10400	898045	898251		Hypothetical, unclassified, unknown	5	5	5	5
PA14_10410	898269	898562		Hypothetical, unclassified, unknown	8	10	8	10
PA14_10420	898671	899909	tyrS	Translation, post-translational modification, degradation	12	12	12	12
PA14_10440	899938	901194		Transport of small molecules porin"	18	14	18	14
PA14_10470	901559	902767		Transport of small molecules	16	16	16	16
PA14_10480	902853	903275		Transcriptional regulators degradation operon regulator"	3	3	3	3
PA14_10490	903291	903533		Hypothetical, unclassified, unknown	1	1	1	1
PA14_10500	903617	905044		Energy metabolism subunit I"	8	8	8	8
PA14_10530	905308	906723		Transcriptional regulators	0	0	0	0
PA14_10540	906821	908542		Energy metabolism	1	1	1	1
PA14_10550	908648	910321		Central intermediary metabolism hemoprotein, beta subunit"	9	9	9	9
PA14_10560	910318	910806		Hypothetical, unclassified, unknown	9	9	9	9
PA14_10570	910888	911694		Carbon compound catabolism	17	17	17	17
PA14_10590	911707	912510	hpcG	Carbon compound catabolism protein"	7	7	7	7
PA14_10600	912528	913832		Transport of small molecules	9	9	9	9
PA14_10610	913925	914317	hpcD	Carbon compound catabolism protein"	4	4	4	4
PA14_10620	914328	915251	hpcB	Carbon compound catabolism	6	6	6	6
PA14_10630	915383	916843	hpcC	Carbon compound catabolism protein"	15	15	15	15
PA14_10640	916840	917619		Central intermediary metabolism family protein"	5	5	5	6
PA14_10650	917630	918289		Central intermediary metabolism	3	3	3	3
PA14_10660	918509	919420		Transcriptional regulators 3-monooxygenase operon regulatory protein"	5	5	5	5
PA14_10670	919472	920275	aph	Antibiotic resistance and susceptibility	20	20	18	20
PA14_10680	920399	920968		Membrane proteins	19	20	19	23
PA14_10700	921046	923232		Two-component regulatory systems	8	8	8	8
PA14_10710	923260	923847		Transport of small molecules	6	6	6	6
PA14_10730	923965	925350		Putative enzymes	3	3	3	3
PA14_10740	925770	926279		Putative enzymes	3	3	3	3
PA14_10750	926433	927623		Transport of small molecules	1	1	1	1
PA14_10770	927751	932004		Two-component regulatory systems	23	23	23	24
PA14_10780	932168	932566		Hypothetical, unclassified, unknown	0	0	0	0
PA14_10790	932631	933824	ampC	Adaptation, Protection	7	7	7	7
PA14_10800	933973	934863	ampR	Transcriptional regulators	7	7	8	7
PA14_10820	935422	936666		Hypothetical, unclassified, unknown	8	8	8	8
PA14_10830	936949	937824		Transcriptional regulators	0	0	0	0
PA14_10840	937983	938735		Putative enzymes	0	0	0	0
PA14_10850	938752	940431		Putative enzymes	19	19	19	20
PA14_10870	940586	941890		Transport of small molecules	12	12	12	13
PA14_10890	941975	942700		Putative enzymes	6	6	6	6
PA14_10900	942715	943773		Putative enzymes	6	6	6	6
PA14_10910	943770	945029		Transport of small molecules	5	5	5	5
PA14_10920	945100	945633		Putative enzymes	4	4	4	4
PA14_10940	945954	946913		Transcriptional regulators	4	4	4	5
PA14_10950	946961	947377		Hypothetical, unclassified, unknown	1	1	1	1
PA14_10960	947387	948499		Putative enzymes	0	0	0	0
PA14_10970	948528	949493		Energy metabolism	0	0	0	0
PA14_10980	949604	950458		Hypothetical, unclassified, unknown	0	0	0	0
PA14_10990	950502	951014	hpaC	Carbon compound catabolism	6	6	6	6
PA14_11000	951044	952606	hpaA	Carbon compound catabolism oxygenase component"	7	7	7	7
PA14_11010	952772	953062		Hypothetical, unclassified, unknown	1	1	1	1
PA14_11020	953365	954126		Putative enzymes protein) reductase"	5	5	5	5
PA14_11030	954123	955508		Transport of small molecules	2	2	2	2
PA14_11050	955517	956341		Hypothetical, unclassified, unknown	2	2	2	2
PA14_11060	956812	957381	cupB1	Motility & Attachment	2	2	2	2
PA14_11070	957412	958158	cupB2	Motility & Attachment	1	1	1	1
PA14_11080	958480	961014	cupB3	Motility & Attachment	21	21	21	21
PA14_11090	961011	961751	cupB4	Motility & Attachment	5	5	5	5
PA14_11100	961839	964895	cupB5	Motility & Attachment	30	31	30	31
PA14_11110	964995	966140	cupB6	Motility & Attachment	7	7	7	7
PA14_11120	966785	967429		Two-component regulatory systems	0	0	0	0
PA14_11130	967444	968133		Putative enzymes	1	1	1	1
PA14_11140	968223	971198		Biosynthesis of cofactors, prosthetic groups and carriers	4	4	4	5
PA14_11150	971409	971615		Transcriptional regulators	2	2	2	2
PA14_11160	971612	971986		Hypothetical, unclassified, unknown	0	0	0	0
PA14_11170	972093	972929		Hypothetical, unclassified, unknown	1	1	1	1
PA14_11180	972926	973594		Transcriptional regulators	2	2	2	2
PA14_11190	973823	975310		Putative enzymes dehydrogenase"	18	18	18	18
PA14_11210	975501	976991		Transport of small molecules	6	6	6	6
PA14_11230	976966	977544		Hypothetical, unclassified, unknown	4	4	4	4
PA14_11240	977705	978655		Transcriptional regulators	4	4	4	4
PA14_11250	978924	979808		Cell wall / LPS / capsule biosynthesis protein"	3	3	3	3
PA14_11260	979801	980730		Central intermediary metabolism	4	4	4	4
PA14_11270	981171	981869	oprG	Membrane proteins	2	2	2	2
PA14_11280	982017	982535		Fatty acid and phospholipid metabolism	0	0	0	0
PA14_11290	982553	983818		Membrane proteins	6	6	6	7
PA14_11310	983821	984525		Transport of small molecules	1	1	1	1
PA14_11320	984614	985204		Hypothetical, unclassified, unknown	3	4	4	4
PA14_11330	985337	985681		Hypothetical, unclassified, unknown	6	6	6	6
PA14_11340	985718	986587		Energy metabolism	8	8	8	8
PA14_11350	986659	987321		Hypothetical, unclassified, unknown	2	2	2	2
PA14_11370	987318	987788		Fatty acid and phospholipid metabolism	0	0	0	0
PA14_11380	987974	988438	nrdR	Hypothetical, unclassified, unknown	0	0	0	0
PA14_11400	988435	989556	ribD	Antibiotic resistance and susceptibility	11	11	14	11
PA14_11410	989984	990643	ribC	Biosynthesis of cofactors, prosthetic groups and carriers	4	4	4	5
PA14_11420	990670	991767	ribB	Biosynthesis of cofactors, prosthetic groups and carriers	2	2	2	3
PA14_11430	991885	992361	ribH	Biosynthesis of cofactors, prosthetic groups and carriers	0	0	0	0
PA14_11450	992358	992837	nusB	Transcription, RNA processing and degradation	1	1	1	1
PA14_11460	992856	993824	thiL	Hypothetical, unclassified, unknown	8	8	8	8
PA14_11470	993817	994332	pgpA	Fatty acid and phospholipid metabolism	1	1	1	1
PA14_11480	994341	995087		Hypothetical, unclassified, unknown	5	5	5	5
PA14_11490	995090	995734		Hypothetical, unclassified, unknown	7	7	7	7
PA14_11510	995865	996482	ribA	Biosynthesis of cofactors, prosthetic groups and carriers	14	14	14	14
PA14_11520	996479	996898		Hypothetical, unclassified, unknown	6	6	6	6
PA14_11530	996898	997695		Transport of small molecules	7	7	7	7
PA14_11550	997819	999702	dxs	Biosynthesis of cofactors, prosthetic groups and carriers	12	12	12	12
PA14_11560	999811	1000698	ispA	Biosynthesis of cofactors, prosthetic groups and carriers	10	10	10	10
PA14_11570	1000695	1000937	xseB	DNA replication, recombination, modification and repair	0	0	0	0
PA14_11580	1001095	1002264		Putative enzymes	9	9	9	9
PA14_11590	1002496	1003503		Hypothetical, unclassified, unknown	6	6	6	6
PA14_11600	1003505	1005307		Transport of small molecules	22	22	22	22
PA14_11610	1005317	1006051		Transport of small molecules	9	9	9	9
PA14_11620	1006048	1006974		Transport of small molecules	4	4	4	4
PA14_11630	1007379	1009679		Two-component regulatory systems	16	16	16	16
PA14_11650	1009698	1010699		Hypothetical, unclassified, unknown	3	3	3	3
PA14_11660	1010865	1011554	aqpZ	Transport of small molecules	0	0	0	0
PA14_11670	1011901	1012170		Hypothetical, unclassified, unknown	0	0	0	0
PA14_11680	1012365	1013081		Two-component regulatory systems	0	0	0	0
PA14_11690	1013172	1013699	ppa	Energy metabolism	0	0	0	0
PA14_11700	1013779	1014609		Hypothetical, unclassified, unknown	0	0	0	0
PA14_11720	1014612	1015277		Membrane proteins	3	3	3	3
PA14_11730	1015471	1017054		Translation, post-translational modification, degradation	15	14	14	13
PA14_11740	1016947	1017840		Hypothetical, unclassified, unknown	7	7	7	6
PA14_11750	1017890	1018351		Putative enzymes	0	0	0	0
PA14_11760	1018515	1019336		Hypothetical, unclassified, unknown	4	4	4	4
PA14_11770	1019347	1020741	eutB	Central intermediary metabolism	3	3	3	3
PA14_11790	1020800	1022248		Transport of small molecules	6	6	6	7
PA14_11810	1022458	1023978		Putative enzymes	5	4	7	6
PA14_11830	1024317	1026248		Transcriptional regulators	8	8	8	8
PA14_11845	1026406	1027761	mpl	Hypothetical, unclassified, unknown	5	5	5	6
PA14_11860	1027770	1028399		Putative enzymes	3	3	3	3
PA14_11880	1028401	1028676		Hypothetical, unclassified, unknown	0	0	0	0
PA14_11890	1028696	1029337		Hypothetical, unclassified, unknown	1	1	1	1
PA14_11900	1029384	1031123		Hypothetical, unclassified, unknown	5	5	5	5
PA14_11910	1031314	1031769		Hypothetical, unclassified, unknown	2	2	2	2
PA14_11920	1031915	1032325		Hypothetical, unclassified, unknown	0	0	0	0
PA14_11930	1032325	1033035		Membrane proteins	1	1	1	1
PA14_11940	1033055	1033648		Hypothetical, unclassified, unknown	3	3	3	3
PA14_11960	1033659	1034972		Hypothetical, unclassified, unknown	7	7	7	7
PA14_11970	1034969	1035688		Putative enzymes	1	1	1	1
PA14_11980	1035752	1036609		Putative enzymes	5	5	5	6
PA14_11990	1036617	1037840		Putative enzymes	9	9	9	10
PA14_12010	1038138	1039403	proA	Amino acid biosynthesis and metabolism	7	7	7	7
PA14_12020	1039403	1040047	nadD	Biosynthesis of cofactors, prosthetic groups and carriers	1	1	1	1
PA14_12030	1040070	1040426		Hypothetical, unclassified, unknown	0	0	0	0
PA14_12050	1040434	1040901		Hypothetical, unclassified, unknown	1	1	1	1
PA14_12060	1040914	1042854	pbpA	Cell wall / LPS / capsule	14	14	14	14
PA14_12070	1042886	1043989	rodA	Cell wall / LPS / capsule	9	9	9	9
PA14_12080	1043998	1045020	sltB1	Cell wall / LPS / capsule	1	1	1	1
PA14_12090	1045017	1046042		Hypothetical, unclassified, unknown	4	4	4	4
PA14_12100	1046108	1047268	dacC	Cell wall / LPS / capsule	9	9	9	10
PA14_12110	1047339	1047620		Hypothetical, unclassified, unknown	3	3	3	3
PA14_12120	1047620	1048273	lipB	Biosynthesis of cofactors, prosthetic groups and carriers	1	1	1	1
PA14_12130	1048270	1049253	lis	Biosynthesis of cofactors, prosthetic groups and carriers	1	1	1	1
PA14_12140	1049398	1050291		Transcriptional regulators	9	9	8	9
PA14_12150	1050399	1051289		Putative enzymes	20	20	22	23
PA14_12160	1051492	1052838		Putative enzymes	10	10	10	10
PA14_12170	1053067	1053285		Hypothetical, unclassified, unknown	8	8	8	8
PA14_12180	1053401	1053553		Hypothetical, unclassified, unknown	1	1	1	1
PA14_12200	1053645	1054682	holA	DNA replication, recombination, modification and repair	5	5	6	5
PA14_12210	1054720	1055343		Hypothetical, unclassified, unknown	1	1	1	1
PA14_12230	1055410	1058031	leuS	Translation, post-translational modification, degradation	13	13	13	13
PA14_12260	1058202	1058633		Hypothetical, unclassified, unknown	4	4	4	4
PA14_12270	1058706	1059467		Hypothetical, unclassified, unknown	12	12	12	12
PA14_12280	1059517	1061052	lnt	Cell wall / LPS / capsule	9	9	9	9
PA14_12300	1061238	1062077		Adaptation, Protection	2	2	2	2
PA14_12310	1062074	1062556		Hypothetical, unclassified, unknown	1	1	1	1
PA14_12330	1062546	1063568		Adaptation, Protection	2	2	2	2
PA14_12350	1063737	1065077		Hypothetical, unclassified, unknown	6	6	6	6
PA14_12360	1065206	1065538		Hypothetical, unclassified, unknown	0	0	0	0
PA14_12370	1065554	1066102		Hypothetical, unclassified, unknown	1	1	1	1
PA14_12390	1066311	1067594	hemL	Biosynthesis of cofactors, prosthetic groups and carriers	14	16	14	14
PA14_12400	1067632	1068261	thiE	Hypothetical, unclassified, unknown	4	4	4	6
PA14_12410	1068272	1069069	thiD	Biosynthesis of cofactors, prosthetic groups and carriers	1	1	1	1
PA14_12440	1071822	1072469		Transcriptional regulators	3	3	3	3
PA14_12450	1072466	1074115		Fatty acid and phospholipid metabolism	8	8	8	8
PA14_12470	1074127	1074558		Hypothetical, unclassified, unknown	4	4	4	4
PA14_12490	1074613	1076112		Nucleotide biosynthesis and metabolism	3	3	3	3
PA14_12530	1076787	1077872		Hypothetical, unclassified, unknown	7	7	7	7
PA14_12540	1078011	1078580		Transcription, RNA processing and degradation	4	4	4	4
PA14_12550	1078614	1079006		Hypothetical, unclassified, unknown	2	2	2	2
PA14_12560	1079107	1079316		Hypothetical, unclassified, unknown	0	0	0	0
PA14_12570	1079518	1080027		Transcriptional regulators	2	2	2	2
PA14_12590	1080409	1081194		Hypothetical, unclassified, unknown	8	8	8	8
PA14_12610	1081151	1082047		Transport of small molecules	6	6	6	6
PA14_12620	1082136	1082552		Hypothetical, unclassified, unknown	2	2	2	2
PA14_12630	1082719	1085211		DNA replication, recombination, modification and repair	17	17	17	17
PA14_12640	1085222	1085629		Hypothetical, unclassified, unknown	0	0	0	0
PA14_12650	1085653	1086387		Hypothetical, unclassified, unknown	3	3	3	3
PA14_12670	1086477	1087616		DNA replication, recombination, modification and repair	2	2	2	2
PA14_12680	1087678	1088514		Fatty acid and phospholipid metabolism	0	0	0	0
PA14_12690	1088521	1088955		Carbon compound catabolism	0	0	0	0
PA14_12700	1089022	1089678		Hypothetical, unclassified, unknown	1	1	1	1
PA14_12710	1089762	1090856		Biosynthesis of cofactors, prosthetic groups and carriers	9	9	9	9
PA14_12730	1091014	1091595		Amino acid biosynthesis and metabolism	4	4	4	4
PA14_12740	1091836	1092411		Hypothetical, unclassified, unknown	10	10	10	10
PA14_12750	1092477	1092980		Hypothetical, unclassified, unknown	4	4	4	4
PA14_12760	1093058	1094407		Transcription, RNA processing and degradation	3	3	3	3
PA14_12770	1094430	1095605		Hypothetical, unclassified, unknown	13	14	13	13
PA14_12780	1095964	1096593		Two-component regulatory systems	1	1	1	1
PA14_12810	1096875	1098053		Two-component regulatory systems	6	6	6	7
PA14_12820	1098155	1101793		Two-component regulatory systems	31	31	31	31
PA14_12840	1102008	1102598		Translation, post-translational modification, degradation	0	0	0	0
PA14_12850	1102625	1103203		Translation, post-translational modification, degradation	1	1	1	1
PA14_12860	1103206	1104801		Hypothetical, unclassified, unknown	26	26	26	29
PA14_12870	1104835	1105704	tesB	Fatty acid and phospholipid metabolism	10	10	10	10
PA14_12890	1105701	1106297		Putative enzymes	2	2	2	2
PA14_12900	1106421	1106702		DNA replication, recombination, modification and repair	2	2	2	2
PA14_12910	1107072	1107251		Hypothetical, unclassified, unknown	4	4	4	4
PA14_12920	1107458	1108471		Transport of small molecules	1	1	1	1
PA14_12940	1108535	1109326		Transport of small molecules	1	1	1	1
PA14_12960	1109316	1110134		Transport of small molecules	0	0	0	0
PA14_12970	1110241	1111074	tauD	Carbon compound catabolism	5	5	5	4
PA14_12980	1111237	1113273		Membrane proteins	9	9	9	10
PA14_12990	1113381	1115342		Transport of small molecules	9	9	9	9
PA14_13000	1115532	1116506		Transcriptional regulators	3	3	3	3
PA14_13010	1116682	1117461		Hypothetical, unclassified, unknown	9	9	9	11
PA14_13030	1117899	1119365	cioA	Energy metabolism	7	7	7	7
PA14_13040	1119369	1120376	cioB	Energy metabolism	1	1	1	1
PA14_13050	1120390	1120560		Hypothetical, unclassified, unknown	4	4	4	4
PA14_13060	1120835	1121623		Transcriptional regulators	3	3	3	3
PA14_13070	1121725	1122906		Transport of small molecules	12	12	12	13
PA14_13090	1122963	1124138		Fatty acid and phospholipid metabolism	9	9	9	9
PA14_13110	1124320	1126002		Fatty acid and phospholipid metabolism	6	6	6	6
PA14_13130	1126214	1128139		Hypothetical, unclassified, unknown	2	2	2	2
PA14_13140	1128200	1129567		Hypothetical, unclassified, unknown	4	3	3	3
PA14_13150	1129901	1132621		Transcriptional regulators	20	20	20	21
PA14_13170	1132653	1135031		Transport of small molecules	4	4	4	4
PA14_13190	1135535	1136926		Hypothetical, unclassified, unknown	1	1	1	1
PA14_13200	1137043	1137819		Hypothetical, unclassified, unknown	7	7	7	8
PA14_13210	1137829	1138011		Hypothetical, unclassified, unknown	0	0	0	0
PA14_13220	1138174	1138602		Putative enzymes	0	0	0	0
PA14_13230	1138820	1139302	moaC	Biosynthesis of cofactors, prosthetic groups and carriers	0	0	0	0
PA14_13240	1139299	1139550	moaD	Hypothetical, unclassified, unknown	3	3	3	3
PA14_13250	1139555	1140007	moaE	Biosynthesis of cofactors, prosthetic groups and carriers	1	1	1	1
PA14_13260	1140109	1140666	moaB1	Biosynthesis of cofactors, prosthetic groups and carriers	6	6	6	6
PA14_13280	1140663	1141886	moeA1	Biosynthesis of cofactors, prosthetic groups and carriers	12	12	12	12
PA14_13290	1142001	1142996		Translation, post-translational modification, degradation	11	11	11	11
PA14_13300	1143008	1143898		Translation, post-translational modification, degradation	5	5	5	5
PA14_13320	1143892	1144407		Fatty acid and phospholipid metabolism	4	4	4	4
PA14_13330	1144659	1146221		Putative enzymes	15	15	15	16
PA14_13340	1146258	1148600		Transcription, RNA processing and degradation	15	15	15	15
PA14_13350	1148922	1149641		Hypothetical, unclassified, unknown	7	7	7	7
PA14_13360	1149638	1150423		Hypothetical, unclassified, unknown	4	4	4	4
PA14_13370	1150420	1150803		Hypothetical, unclassified, unknown	5	5	5	5
PA14_13380	1150796	1151323		Hypothetical, unclassified, unknown	1	1	1	1
PA14_13390	1151320	1151715		Hypothetical, unclassified, unknown	0	0	0	0
PA14_13410	1152100	1153683	prfC	Translation, post-translational modification, degradation	6	6	6	6
PA14_13420	1153904	1154365		Hypothetical, unclassified, unknown	1	1	1	1
PA14_13430	1154465	1156819	fecA	Transport of small molecules	13	13	13	13
PA14_13450	1156914	1157867		Membrane proteins	4	4	4	4
PA14_13460	1157864	1158373		Transcriptional regulators	2	2	2	2
PA14_13470	1158474	1159355		Transcriptional regulators	3	3	3	3
PA14_13490	1159481	1160383		Membrane proteins	5	5	5	5
PA14_13500	1160401	1161378		Energy metabolism	6	6	6	7
PA14_13510	1161473	1162426		Transcriptional regulators	7	7	7	7
PA14_13520	1162672	1164162		Protein secretion/export apparatus	9	9	10	10
PA14_13530	1164159	1166354		Protein secretion/export apparatus	9	9	9	9
PA14_13560	1166581	1167489		Protein secretion/export apparatus	7	7	7	7
PA14_13580	1167617	1168780		Transport of small molecules	5	7	5	6
PA14_13590	1168793	1169455		Transport of small molecules	5	5	5	5
PA14_13600	1169455	1170390		Transport of small molecules	5	5	15	5
PA14_13610	1170390	1171112		Transport of small molecules	3	3	3	4
PA14_13620	1171554	1172828	nhaP	Transport of small molecules	6	6	6	6
PA14_13630	1172887	1173132		Hypothetical, unclassified, unknown	2	2	2	2
PA14_13650	1173163	1174062		Carbon compound catabolism	7	8	8	8
PA14_13660	1174167	1174823		Two-component regulatory systems; Translation, post-translational modification, degradation; Motility & Attachment	1	1	1	1
PA14_13670	1174918	1175304		Hypothetical, unclassified, unknown	1	1	1	2
PA14_13680	1175325	1176155		Biosynthesis of cofactors, prosthetic groups and carriers	12	12	12	13
PA14_13690	1176243	1176992		Biosynthesis of cofactors, prosthetic groups and carriers	1	1	1	1
PA14_13710	1177008	1177472		Hypothetical, unclassified, unknown	2	2	2	2
PA14_13720	1177638	1178033		Hypothetical, unclassified, unknown	4	4	4	4
PA14_13730	1178118	1178777	narL	Two-component regulatory systems	3	3	3	3
PA14_13740	1178774	1180642	narX	Two-component regulatory systems	4	5	4	4
PA14_13750	1180817	1182112	narK1	Transport of small molecules	10	10	10	10
PA14_13770	1182125	1183531	narK2	Transport of small molecules	1	1	1	1
PA14_13780	1183607	1187392	narG	Energy metabolism	11	11	11	11
PA14_13800	1187404	1188945	narH	Energy metabolism	7	7	7	7
PA14_13810	1188951	1189691	narJ	Energy metabolism	8	8	8	8
PA14_13830	1189694	1190377	narI	Energy metabolism	1	1	1	1
PA14_13840	1190432	1191250		Translation, post-translational modification, degradation	1	1	1	1
PA14_13850	1191307	1192296	moaA	Biosynthesis of cofactors, prosthetic groups and carriers	3	3	3	3
PA14_13860	1192303	1192482		Hypothetical, unclassified, unknown	9	3	2	5
PA14_13870	1192617	1193000		Hypothetical, unclassified, unknown	2	2	2	2
PA14_13880	1193043	1193138		Hypothetical, unclassified, unknown	0	0	0	0
PA14_13890	1193191	1194201		Related to phage, transposon, or plasmid	0	0	0	0
PA14_13920	1195465	1195623		Hypothetical, unclassified, unknown	0	0	0	0
PA14_13940	1196245	1197924		Secreted Factors (toxins, enzymes, alginate)	4	4	4	4
PA14_13950	1197924	1198262		Hypothetical, unclassified, unknown	0	0	0	0
PA14_13960	1198334	1198426		Hypothetical, unclassified, unknown	0	0	0	0
PA14_13970	1198431	1198694		Hypothetical, unclassified, unknown	3	3	5	3
PA14_13990	1199242	1200033		Transport of small molecules acid-binding protein"	2	2	2	2
PA14_14000	1200057	1200689		Hypothetical, unclassified, unknown	3	3	3	3
PA14_14010	1200752	1201879		Amino acid biosynthesis and metabolism	6	6	6	6
PA14_14020	1201902	1202849		Amino acid biosynthesis and metabolism	7	7	7	7
PA14_14040	1203010	1204533	rhl	Transcription, RNA processing and degradation	12	12	12	12
PA14_14060	1204817	1206715		Fatty acid and phospholipid metabolism	11	11	11	11
PA14_14080	1206731	1207378		Fatty acid and phospholipid metabolism	2	2	2	2
PA14_14100	1207659	1208684		Transport of small molecules periplasmic binding protein"	3	3	3	3
PA14_14110	1208798	1209514	pcs	Fatty acid and phospholipid metabolism	0	0	0	0
PA14_14130	1209585	1210067		Hypothetical, unclassified, unknown	4	4	4	4
PA14_14140	1210134	1210835		Hypothetical, unclassified, unknown	6	6	6	6
PA14_14150	1210828	1211142		DNA replication, recombination, modification and repair	0	0	0	0
PA14_14160	1211171	1211860		Amino acid biosynthesis and metabolism	2	2	2	2
PA14_14170	1211981	1212916		Translation, post-translational modification, degradation	9	9	9	9
PA14_14200	1212920	1213672		Membrane proteins	7	7	7	7
PA14_14210	1213761	1214672		Hypothetical, unclassified, unknown	8	8	8	8
PA14_14220	1214715	1215719		Hypothetical, unclassified, unknown	0	0	0	0
PA14_14230	1215812	1217167		Protein secretion/export apparatus	5	5	5	5
PA14_14250	1217241	1217711		Hypothetical, unclassified, unknown	3	3	3	3
PA14_14270	1217815	1218357		Putative enzymes	6	6	6	6
PA14_14280	1218347	1219243		Transcriptional regulators	4	4	4	4
PA14_14290	1219367	1219978		Hypothetical, unclassified, unknown	0	0	0	0
PA14_14300	1220135	1221262		Carbon compound catabolism	8	8	8	8
PA14_14310	1221193	1221495		Transcriptional regulators	2	2	2	2
PA14_14320	1221589	1222182		Hypothetical, unclassified, unknown	1	1	1	1
PA14_14330	1222474	1222824		Hypothetical, unclassified, unknown	4	4	4	4
PA14_14340	1223012	1224022		Hypothetical, unclassified, unknown	7	7	7	7
PA14_14360	1224114	1225946		Transport of small molecules	4	4	4	4
PA14_14370	1226065	1226859		Transport of small molecules	7	7	7	7
PA14_14380	1226862	1227752		Transport of small molecules	3	3	3	3
PA14_14390	1227836	1228813		Transport of small molecules	2	2	2	3
PA14_14400	1228936	1229070		Hypothetical, unclassified, unknown	3	2	3	4
PA14_14420	1229163	1229642		Hypothetical, unclassified, unknown	0	0	0	0
PA14_14430	1231207	1231584		Hypothetical, unclassified, unknown	4	0	0	0
PA14_14440	1231581	1234433	valS	Translation, post-translational modification, degradation	17	17	17	17
PA14_14450	1234554	1234922		Hypothetical, unclassified, unknown	6	6	6	6
PA14_14460	1234934	1235362	holC	DNA replication, recombination, modification and repair	11	11	11	11
PA14_14470	1235359	1236846	pepA	Translation, post-translational modification, degradation	10	10	10	10
PA14_14480	1237183	1237995		Transcriptional regulators	11	11	11	12
PA14_14490	1238079	1239002		Amino acid biosynthesis and metabolism	14	14	14	14
PA14_14500	1239195	1240313		Membrane proteins	6	6	6	6
PA14_14510	1240306	1241373		Membrane proteins	6	6	6	6
PA14_14520	1241505	1242002		Membrane proteins	3	3	3	3
PA14_14530	1242132	1243703		Membrane proteins	18	19	18	19
PA14_14540	1243940	1244128		Hypothetical, unclassified, unknown	0	0	0	0
PA14_14550	1244088	1244495		Hypothetical, unclassified, unknown	0	0	0	0
PA14_14560	1244524	1244649		Hypothetical, unclassified, unknown	0	0	0	0
PA14_14590	1244929	1245972	queA	Translation, post-translational modification, degradation	13	13	13	13
PA14_14600	1245985	1247103	tgt	Translation, post-translational modification, degradation	2	2	2	2
PA14_14610	1247147	1247485	yajC	Protein secretion/export apparatus	1	1	1	1
PA14_14630	1247545	1249407	secD	Protein secretion/export apparatus	2	2	2	2
PA14_14650	1249418	1250338	secF	Protein secretion/export apparatus	5	4	4	3
PA14_14660	1250522	1251070		Protein secretion/export apparatus	2	2	2	2
PA14_14680	1251175	1251990		Hypothetical, unclassified, unknown SuhB"	3	3	3	3
PA14_14690	1252142	1252915		Translation, post-translational modification, degradation	1	1	1	1
PA14_14700	1252915	1253691	cysE	Amino acid biosynthesis and metabolism	2	2	2	2
PA14_14710	1253836	1254327		Transcriptional regulators	1	1	1	1
PA14_14730	1254357	1255571	iscS	Amino acid biosynthesis and metabolism	6	6	6	6
PA14_14740	1255607	1255993		Biosynthesis of cofactors, prosthetic groups and carriers	0	0	0	0
PA14_14750	1256021	1256344		Energy metabolism	0	0	0	0
PA14_14770	1256352	1256873	hscB	Chaperones & heat shock proteins	2	2	2	2
PA14_14780	1256916	1258775	hscA	Chaperones & heat shock proteins	15	15	15	15
PA14_14800	1258782	1259120	fdx2	Energy metabolism	2	2	2	2
PA14_14810	1259146	1259346		Hypothetical, unclassified, unknown	1	1	1	1
PA14_14820	1259590	1260021	ndk	Nucleotide biosynthesis and metabolism	2	2	2	2
PA14_14830	1260046	1261185		Energy metabolism	1	1	1	1
PA14_14850	1261203	1261961	pilF	Motility & Attachment	0	0	0	0
PA14_14860	1261958	1263001		Hypothetical, unclassified, unknown	5	5	5	5
PA14_14880	1262998	1264113	ispG	Fatty acid and phospholipid metabolism 4-diphosphate synthase"	3	3	3	3
PA14_14890	1264132	1265421	hisS	Translation, post-translational modification, degradation	8	8	8	8
PA14_14900	1265448	1266092		Hypothetical, unclassified, unknown	1	1	1	1
PA14_14910	1266094	1267236		Hypothetical, unclassified, unknown	6	6	6	6
PA14_14930	1267314	1268795	engA	Translation, post-translational modification, degradation	6	6	6	6
PA14_14940	1269092	1270240		Amino acid biosynthesis and metabolism	7	7	7	7
PA14_14960	1270228	1271022		Amino acid biosynthesis and metabolism	7	7	7	7
PA14_14975	1271156	1271743		Hypothetical, unclassified, unknown	5	5	5	5
PA14_14990	1271832	1272782		Energy metabolism	3	3	3	3
PA14_15000	1272963	1273418		Hypothetical, unclassified, unknown	9	9	9	9
PA14_15020	1273472	1273804		Hypothetical, unclassified, unknown	3	3	3	3
PA14_15030	1273874	1275652	leuA	Amino acid biosynthesis and metabolism	3	3	3	3
PA14_15050	1276025	1276486		Hypothetical, unclassified, unknown	0	0	0	0
PA14_15070	1276607	1278778	oprC	Transport of small molecules	3	3	3	3
PA14_15080	1278843	1280258		Membrane proteins	2	2	2	2
PA14_15090	1280276	1280671		Hypothetical, unclassified, unknown	0	0	0	0
PA14_15100	1280758	1281606		Membrane proteins	2	2	2	2
PA14_15110	1281778	1282167		Hypothetical, unclassified, unknown	3	3	3	3
PA14_15120	1282296	1282772		Membrane proteins	2	2	2	2
PA14_15130	1282829	1283401		Hypothetical, unclassified, unknown	8	8	8	8
PA14_15140	1283436	1284065		Hypothetical, unclassified, unknown	4	4	4	4
PA14_15150	1284186	1285139		Transcriptional regulators	9	9	9	9
PA14_15160	1285136	1285843		Hypothetical, unclassified, unknown	3	3	3	3
PA14_15180	1285902	1287182		Transport of small molecules	6	5	5	5
PA14_15190	1287179	1287673		Transport of small molecules	4	4	4	4
PA14_15200	1287746	1288786		Transport of small molecules	6	6	6	6
PA14_15210	1288938	1289873		Transcriptional regulators	9	9	9	9
PA14_15230	1289880	1291259	xseA	DNA replication, recombination, modification and repair	12	12	12	12
PA14_15240	1291296	1292204		Transcriptional regulators	6	6	6	6
PA14_15250	1292312	1293094		Membrane proteins	11	11	11	11
PA14_15260	1293079	1294221		Putative enzymes	13	13	13	13
PA14_15270	1294251	1295408		Transport of small molecules	13	13	13	13
PA14_15280	1295421	1296317		Hypothetical, unclassified, unknown	14	14	14	14
PA14_15290	1296452	1297429		Two-component regulatory systems	9	9	9	9
PA14_15310	1297693	1299162	guaB	Nucleotide biosynthesis and metabolism	13	13	13	13
PA14_15340	1299242	1300819	guaA	Nucleotide biosynthesis and metabolism	13	13	13	13
PA14_15350	1301126	1302328		Related to phage, transposon, or plasmid	5	5	5	5
PA14_15360	1302743	1303723		Hypothetical, unclassified, unknown	0	0	0	0
PA14_15370	1303857	1304084		Hypothetical, unclassified, unknown	0	0	0	0
PA14_15380	1304052	1304930	repA	Related to phage, transposon, or plasmid	0	0	0	0
PA14_15400	1304902	1305789		Related to phage, transposon, or plasmid	0	0	0	0
PA14_15430	1306410	1306970		Related to phage, transposon, or plasmid	0	0	0	0
PA14_15435	1307101	1308090		Hypothetical, unclassified, unknown	0	0	0	0
PA14_15445	1308087	1308323	merE	Hypothetical, unclassified, unknown	0	0	0	0
PA14_15450	1308320	1308685	merD	Transcriptional regulators	0	0	0	0
PA14_15460	1308703	1310388	merA	Adaptation, Protection	0	0	0	0
PA14_15470	1310460	1310735	merP	Adaptation, Protection	0	0	0	0
PA14_15475	1310748	1311098	merT	Hypothetical, unclassified, unknown	0	0	0	0
PA14_15480	1311170	1311604	merR	Transcriptional regulators	0	0	0	0
PA14_15490	1311858	1312034		Hypothetical, unclassified, unknown	0	0	0	0
PA14_15500	1312074	1312361		Related to phage, transposon, or plasmid	0	0	0	0
PA14_15510	1312655	1313026	traJ	Related to phage, transposon, or plasmid	0	0	0	0
PA14_15520	1313291	1314076	trbJ	Related to phage, transposon, or plasmid	0	0	0	0
PA14_15530	1314094	1314369		Related to phage, transposon, or plasmid	0	0	0	0
PA14_15540	1314366	1315988		Related to phage, transposon, or plasmid	0	0	0	0
PA14_15560	1316504	1316812		Hypothetical, unclassified, unknown	0	0	0	0
PA14_15570	1317148	1317348		Hypothetical, unclassified, unknown	0	0	0	0
PA14_15580	1317407	1320187		Putative enzymes	0	0	0	0
PA14_15590	1321218	1323335		Hypothetical, unclassified, unknown	0	0	0	0
PA14_15600	1323328	1324512		Hypothetical, unclassified, unknown	0	0	0	0
PA14_15610	1324805	1327411		Hypothetical, unclassified, unknown	0	0	0	0
PA14_15620	1328012	1328974		Putative enzymes	0	0	0	0
PA14_15630	1328895	1330193		Hypothetical, unclassified, unknown	0	0	0	0
PA14_15650	1330245	1331201		Hypothetical, unclassified, unknown	0	0	0	0
PA14_15660	1331350	1332345		Putative enzymes	0	0	0	0
PA14_15670	1332509	1333900		Biosynthesis of cofactors, prosthetic groups and carriers	9	9	9	9
PA14_15680	1333891	1334439		Nucleotide biosynthesis and metabolism	2	2	2	2
PA14_15700	1334828	1336084		Transport of small molecules	8	8	8	8
PA14_15710	1336210	1336794		Hypothetical, unclassified, unknown	5	4	4	4
PA14_15720	1336808	1338163		Transport of small molecules	5	5	5	5
PA14_15740	1338564	1342460	purL	Nucleotide biosynthesis and metabolism	13	13	13	13
PA14_15750	1342467	1342745		Hypothetical, unclassified, unknown	3	3	3	3
PA14_15770	1342925	1343242		Hypothetical, unclassified, unknown	0	0	0	0
PA14_15770	1343444	1345156		Transport of small molecules phosphotransferase system transporter"	5	5	5	5
PA14_15790	1345181	1347709		Transport of small molecules phosphotransferase system transporter"	24	24	24	24
PA14_15810	1347726	1348748		Cell wall / LPS / capsule	7	7	7	7
PA14_15820	1348745	1349836		Transport of small molecules	9	10	9	10
PA14_15820	1349853	1350596		Transcriptional regulators	6	6	6	6
PA14_15840	1350839	1351339		Hypothetical, unclassified, unknown	1	1	1	1
PA14_15850	1351402	1351956		Nucleotide biosynthesis and metabolism	0	0	0	0
PA14_15860	1352097	1352708		DNA replication, recombination, modification and repair	2	2	2	2
PA14_15870	1352746	1353270		Transport of small molecules	2	2	2	2
PA14_15880	1353267	1353461		Hypothetical, unclassified, unknown	0	0	0	0
PA14_15890	1353499	1354680	purT	Nucleotide biosynthesis and metabolism	9	9	9	9
PA14_15910	1354682	1355431		Amino acid biosynthesis and metabolism	0	0	0	0
PA14_15920	1355439	1356752		Transport of small molecules	7	7	7	7
PA14_15930	1357056	1358348		Transport of small molecules	8	8	8	8
PA14_15940	1358361	1359161		Membrane proteins	2	2	2	2
PA14_15960	1359462	1360835	ffh	Protein secretion/export apparatus	6	6	6	6
PA14_15970	1361045	1361296	rpsP	Translation, post-translational modification, degradation	0	0	0	0
PA14_15980	1361312	1361839	rimM	Transcription, RNA processing and degradation	2	2	2	2
PA14_15990	1361846	1362604	trmD	Transcription, RNA processing and degradation	4	4	4	4
PA14_16000	1362646	1362996	rplS	Transcription, RNA processing and degradation	0	0	0	0
PA14_16010	1363148	1363573		Fatty acid and phospholipid metabolism	3	3	3	3
PA14_16020	1363643	1364329		Hypothetical, unclassified, unknown	0	0	0	0
PA14_16030	1364442	1366277		Transport of small molecules	12	12	12	12
PA14_16040	1366492	1367388	xerD	DNA replication, recombination, modification and repair	3	3	3	3
PA14_16050	1367515	1368243	dsbC	Chaperones & heat shock proteins	6	6	6	6
PA14_16070	1368457	1369761	hom	Amino acid biosynthesis and metabolism	5	5	5	5
PA14_16090	1369814	1371223	thrC	Amino acid biosynthesis and metabolism	4	4	4	4
PA14_16100	1371277	1372497		Hypothetical, unclassified, unknown	17	17	17	18
PA14_16110	1372594	1372878		Hypothetical, unclassified, unknown	0	0	0	0
PA14_16130	1373065	1374294		Energy metabolism	10	10	10	10
PA14_16140	1374776	1375219		Hypothetical, unclassified, unknown	0	0	0	0
PA14_16150	1375234	1375929		Transcription, RNA processing and degradation	4	4	4	4
PA14_16160	1375985	1376626		Hypothetical, unclassified, unknown	1	1	1	1
PA14_16180	1376662	1378728		Hypothetical, unclassified, unknown	8	8	9	8
PA14_16190	1378878	1384118		Hypothetical, unclassified, unknown	18	18	18	18
PA14_16200	1384137	1384829		Hypothetical, unclassified, unknown	0	0	0	0
PA14_16210	1384936	1385475		Hypothetical, unclassified, unknown	0	0	0	0
PA14_16220	1385519	1387234	recJ	DNA replication, recombination, modification and repair	6	6	6	7
PA14_16250	1387521	1389017	lasB	Amino acid biosynthesis and metabolism	5	5	5	5
PA14_16260	1389187	1390293		Energy metabolism	13	13	13	13
PA14_16270	1390481	1390831		Hypothetical, unclassified, unknown	6	6	6	6
PA14_16280	1390844	1391485		Transcriptional regulators	7	7	7	7
PA14_16290	1391688	1392113		Hypothetical, unclassified, unknown	3	3	3	3
PA14_16300	1392121	1392282		Hypothetical, unclassified, unknown	2	2	2	2
PA14_16310	1392430	1393671		Transport of small molecules	4	4	4	4
PA14_16320	1393758	1394099		Translation, post-translational modification, degradation	2	2	2	2
PA14_16330	1394310	1396016		Hypothetical, unclassified, unknown	8	8	8	8
PA14_16340	1396095	1396898		Hypothetical, unclassified, unknown	6	6	6	6
PA14_16350	1397019	1397660		Two-component regulatory systems	3	3	3	3
PA14_16360	1397984	1399846		Putative enzymes	15	15	15	15
PA14_16370	1400168	1400863		Membrane proteins	11	9	9	9
PA14_16380	1400900	1401805		Transcriptional regulators	3	3	3	3
PA14_16390	1401977	1403650		Putative enzymes	1	1	1	1
PA14_16410	1403759	1405378		Transport of small molecules	0	0	0	0
PA14_16430	1405645	1407273	wspA	Motility & Attachment	15	15	15	14
PA14_16440	1407278	1407793		Motility & Attachment	4	4	4	4
PA14_16450	1407790	1409058	wspC	Motility & Attachment	8	8	8	8
PA14_16460	1409051	1409740	wspD	Motility & Attachment	0	0	0	0
PA14_16470	1409737	1412046		Motility & Attachment	15	15	15	15
PA14_16480	1412043	1413050	wspF	Motility & Attachment	6	6	6	6
PA14_16500	1413158	1414201	wspR	Motility & Attachment domain protein"	0	0	0	0
PA14_16510	1414421	1415419		Translation, post-translational modification, degradation	4	4	4	4
PA14_16530	1415600	1417105	lysS	Translation, post-translational modification, degradation	8	8	8	8
PA14_16550	1417317	1418030		Transcriptional regulators	2	2	2	2
PA14_16560	1418127	1418678		Fatty acid and phospholipid metabolism	9	9	9	9
PA14_16580	1418687	1419982		Hypothetical, unclassified, unknown	3	3	3	3
PA14_16590	1420051	1420797		Hypothetical, unclassified, unknown	4	4	4	4
PA14_16600	1420794	1421699		Fatty acid and phospholipid metabolism	6	6	6	6
PA14_16610	1421696	1422019		Fatty acid and phospholipid metabolism	0	0	0	0
PA14_16620	1422016	1422537		Putative enzymes	7	7	7	7
PA14_16630	1422613	1423398		Membrane proteins	5	5	5	5
PA14_16640	1423447	1423851		Fatty acid and phospholipid metabolism	0	0	0	0
PA14_16660	1424253	1426481		Transport of small molecules	19	19	18	30
PA14_16670	1426595	1427065		Transcriptional regulators MerR family"	0	0	0	0
PA14_16680	1427074	1427418		Hypothetical, unclassified, unknown	1	1	1	1
PA14_16690	1427626	1430262	ppc	Energy metabolism	7	7	7	8
PA14_16700	1430423	1431070	adk	Nucleotide biosynthesis and metabolism	2	2	2	2
PA14_16710	1431174	1431854		Translation, post-translational modification, degradation	3	3	3	3
PA14_16720	1431928	1432275		Hypothetical, unclassified, unknown	1	1	1	1
PA14_16730	1432294	1433160		Hypothetical, unclassified, unknown	9	9	9	10
PA14_16740	1433233	1434057		Carbon compound catabolism	2	2	2	2
PA14_16750	1434062	1434757		Membrane proteins	1	1	1	1
PA14_16770	1434813	1435598		Hypothetical, unclassified, unknown	5	5	5	5
PA14_16780	1435627	1436904		Biosynthesis of cofactors, prosthetic groups and carriers	8	8	8	8
PA14_16790	1436911	1437549		Transcriptional regulators	3	3	3	3
PA14_16800	1437645	1438748		Transport of small molecules	9	9	9	9
PA14_16820	1438753	1441830		Antibiotic resistance and susceptibility	16	16	16	17
PA14_16830	1441873	1442553		Hypothetical, unclassified, unknown	2	2	2	2
PA14_16840	1442690	1443088		Fatty acid and phospholipid metabolism	3	3	3	3
PA14_16860	1443231	1445735	plsB	Fatty acid and phospholipid metabolism	19	19	19	19
PA14_16870	1446019	1446942		Transport of small molecules	3	3	3	3
PA14_16880	1446939	1447673		Transport of small molecules	1	1	1	1
PA14_16890	1447684	1449531		Motility & Attachment	7	7	7	7
PA14_16910	1449535	1450515		Hypothetical, unclassified, unknown	12	12	12	12
PA14_16920	1450522	1450944		Transport of small molecules	1	1	1	1
PA14_16930	1450941	1452146		Amino acid biosynthesis and metabolism	8	8	8	8
PA14_16950	1452241	1453275	dapD	Amino acid biosynthesis and metabolism	5	5	5	5
PA14_16960	1453305	1453928		Amino acid biosynthesis and metabolism	4	4	4	4
PA14_16970	1453941	1454288		Transport of small molecules	0	0	0	0
PA14_16980	1454591	1454944		Hypothetical, unclassified, unknown	0	0	0	0
PA14_16990	1454959	1455252		Hypothetical, unclassified, unknown	0	0	0	0
PA14_17000	1455574	1455933		Hypothetical, unclassified, unknown	0	0	0	0
PA14_17010	1456171	1457916		Transport of small molecules	10	10	10	11
PA14_17030	1457967	1459175		Amino acid biosynthesis and metabolism	6	5	5	5
PA14_17040	1459193	1461895	glnD	Central intermediary metabolism	20	20	20	20
PA14_17050	1462062	1462847	map	Translation, post-translational modification, degradation	5	5	5	5
PA14_17060	1463112	1463852	rpsB	Translation, post-translational modification, degradation	3	3	3	3
PA14_17070	1463983	1464852	tsf	Translation, post-translational modification, degradation	4	4	4	4
PA14_17080	1465051	1465788	pyrH	Nucleotide biosynthesis and metabolism	0	0	0	0
PA14_17100	1465791	1466348	frr	Translation, post-translational modification, degradation	1	1	1	1
PA14_17110	1466364	1467119	uppS	Cell wall / LPS / capsule	0	0	0	0
PA14_17120	1467113	1467928	cdsA	Fatty acid and phospholipid metabolism	3	3	3	3
PA14_17130	1467925	1469115	dxr	Biosynthesis of cofactors, prosthetic groups and carriers	1	1	1	1
PA14_17140	1469141	1470493		Membrane proteins	5	5	5	5
PA14_17150	1470564	1472948		Cell wall / LPS / capsule	31	34	31	39
PA14_17170	1472999	1473505		Cell wall / LPS / capsule	1	1	1	1
PA14_17180	1473505	1474566	lpxD	Cell wall / LPS / capsule	8	8	7	7
PA14_17190	1474612	1475052	fabZ	Fatty acid and phospholipid metabolism	1	1	1	1
PA14_17210	1475049	1475825	lpxA	Cell wall / LPS / capsule acetylglucosamine O-acyltransferase"	0	0	0	0
PA14_17220	1475829	1476965	lpxB	Cell wall / LPS / capsule	11	12	12	12
PA14_17230	1476965	1477570	rnhB	DNA replication, recombination, modification and repair	4	4	4	4
PA14_17250	1477787	1479202		Transport of small molecules	6	6	6	6
PA14_17260	1479332	1482853	dnaE	DNA replication, recombination, modification and repair	23	23	23	23
PA14_17270	1483003	1483953	accA	Fatty acid and phospholipid metabolism	7	7	7	7
PA14_17280	1484023	1485351		Cell division	13	13	13	13
PA14_17290	1485522	1487150	pyrG	Nucleotide biosynthesis and metabolism	3	3	3	3
PA14_17310	1487153	1487998	kdsA	Cell wall / LPS / capsule 8-phosphate synthetase [Escherichia coli]"	2	2	2	2
PA14_17320	1488044	1489333	eno	Energy metabolism	4	4	4	4
PA14_17330	1489398	1489682		Cell division	4	4	4	4
PA14_17340	1489702	1490406	ispD	Biosynthesis of cofactors, prosthetic groups and carriers	4	4	4	4
PA14_17350	1490467	1490715		Translation, post-translational modification, degradation	3	3	3	3
PA14_17370	1490681	1491907		Transport of small molecules	10	10	10	10
PA14_17380	1491983	1492891		Transcriptional regulators	6	6	6	6
PA14_17400	1493023	1494135	adhC	Central intermediary metabolism	2	2	2	2
PA14_17410	1494189	1495040		Putative enzymes	5	5	5	5
PA14_17420	1495111	1495584	ispF	Hypothetical, unclassified, unknown	0	0	0	0
PA14_17440	1495581	1496648	truD	Translation, post-translational modification, degradation	2	2	2	2
PA14_17450	1496636	1497385	surE	Adaptation, Protection	1	1	1	1
PA14_17460	1497418	1498053	pcm	Translation, post-translational modification, degradation O-methyltransferase"	1	1	1	1
PA14_17470	1498099	1498992		Cell wall / LPS / capsule	5	5	5	5
PA14_17480	1499097	1500101	rpoS	Transcriptional regulators	1	1	1	1
PA14_17490	1500527	1500850	fdxA	Energy metabolism	0	0	0	0
PA14_17500	1500917	1503484	mutS	DNA replication, recombination, modification and repair	3	3	3	3
PA14_17510	1503610	1504617		Protein secretion/export apparatus	1	1	1	1
PA14_17520	1504765	1505271		DNA replication, recombination, modification and repair	0	0	0	0
PA14_17530	1505405	1506445	recA	DNA replication, recombination, modification and repair	4	4	4	4
PA14_17540	1506451	1506912	recX	DNA replication, recombination, modification and repair	1	1	1	1
PA14_17550	1506934	1508004		Putative enzymes	6	6	6	6
PA14_17570	1508087	1509490		Translation, post-translational modification, degradation	29	29	29	29
PA14_17580	1509670	1512075		Hypothetical, unclassified, unknown	18	18	18	18
PA14_17590	1512199	1512420		Hypothetical, unclassified, unknown	3	3	3	3
PA14_17600	1512439	1512849		Protein secretion/export apparatus	1	1	1	1
PA14_17610	1513025	1514089	potD	Transport of small molecules	9	9	9	9
PA14_17620	1514178	1514948	potC	Transport of small molecules	2	2	2	2
PA14_17630	1514941	1515834	potB	Transport of small molecules	1	1	1	1
PA14_17640	1515839	1516930	potA	Transport of small molecules	8	8	8	8
PA14_17650	1517189	1517905		Hypothetical, unclassified, unknown	10	10	10	10
PA14_17660	1517909	1518835		Membrane proteins	2	2	2	2
PA14_17670	1518968	1519621		Two-component regulatory systems	2	2	2	2
PA14_17675	1519693	1520064	dgkA	Hypothetical, unclassified, unknown	0	0	0	0
PA14_17690	1520134	1521744		Transport of small molecules	2	2	2	2
PA14_17700	1521988	1522251	rpmE2	Translation, post-translational modification, degradation	0	0	0	0
PA14_17710	1522251	1522403	rpmJ	Translation, post-translational modification, degradation	0	0	0	0
PA14_17720	1522431	1523216		Transcriptional regulators	2	2	2	2
PA14_17730	1523344	1524159		Putative enzymes	6	6	6	6
PA14_17740	1524359	1525681		Transport of small molecules	10	10	10	10
PA14_17760	1525771	1526844		DNA replication, recombination, modification and repair	3	3	3	3
PA14_17780	1526841	1528250		Transport of small molecules protein"	9	9	9	9
PA14_17790	1528469	1529356		Transcriptional regulators	8	8	8	8
PA14_17810	1529470	1531197		Putative enzymes	9	9	9	9
PA14_17820	1531236	1532423		Fatty acid and phospholipid metabolism	13	13	13	13
PA14_17850	1532483	1533280		Fatty acid and phospholipid metabolism	8	8	8	8
PA14_17860	1533277	1534809		Fatty acid and phospholipid metabolism	6	6	6	6
PA14_17880	1534832	1536037		Fatty acid and phospholipid metabolism	13	13	13	12
PA14_17890	1536090	1537340		Membrane proteins	11	11	11	12
PA14_17900	1537346	1538266	metR	Transcriptional regulators	5	5	5	6
PA14_17910	1538565	1539551		Putative enzymes	6	6	6	6
PA14_17920	1539568	1539897	glpM	Membrane proteins	0	0	0	0
PA14_17930	1540030	1541568	glpD	Energy metabolism (aerobic)"	10	10	10	10
PA14_17940	1541847	1542602	glpR	Transcriptional regulators operon"	2	2	2	2
PA14_17960	1542808	1544325	glpK	Central intermediary metabolism	6	6	6	6
PA14_17980	1544365	1545204	glpF	Transport of small molecules	3	3	3	3
PA14_17990	1545469	1545939		Hypothetical, unclassified, unknown protein"	2	2	2	2
PA14_18010	1546003	1547487		Central intermediary metabolism	9	10	9	9
PA14_18020	1547683	1548468		Secreted Factors (toxins, enzymes, alginate)	10	10	10	10
PA14_18040	1549283	1549459		Hypothetical, unclassified, unknown	3	4	3	3
PA14_18050	1549571	1549993		Hypothetical, unclassified, unknown	4	4	4	4
PA14_18060	1550092	1550622		Energy metabolism	1	1	1	1
PA14_18070	1550805	1551002		Transport of small molecules	3	3	3	3
PA14_18080	1550981	1551619		Transcriptional regulators	5	5	5	5
PA14_18090	1551985	1553163		Transport of small molecules Bcr/CflA family"	6	6	6	6
PA14_18100	1553171	1553347		Hypothetical, unclassified, unknown	4	4	4	4
PA14_18110	1553474	1554397	mmsR	Transcriptional regulators	8	8	8	8
PA14_18120	1554529	1556022	mmsA	Amino acid biosynthesis and metabolism	6	6	6	6
PA14_18140	1556038	1556934	mmsB	Carbon compound catabolism	8	8	8	8
PA14_18150	1557036	1558922		Fatty acid and phospholipid metabolism	11	11	11	11
PA14_18160	1558980	1559993		Energy metabolism	10	10	10	10
PA14_18180	1560015	1560308		Antibiotic resistance and susceptibility	5	5	5	5
PA14_18200	1560404	1561324		Transcriptional regulators	7	7	7	7
PA14_18210	1561612	1562289		DNA replication, recombination, modification and repair	6	6	6	6
PA14_18230	1562402	1563391	fruR	Transcriptional regulators	1	1	1	1
PA14_18250	1563719	1566589		Transport of small molecules enzyme I, FruI"	18	18	18	18
PA14_18260	1566589	1567533	fruK	Transport of small molecules	6	6	6	6
PA14_18275	1567535	1569292	fruA	Hypothetical, unclassified, unknown fructose-specific IIBC component, FruA"	5	5	5	5
PA14_18300	1569445	1570839		Putative enzymes	11	11	11	12
PA14_18310	1570836	1571249		Membrane proteins	7	7	7	7
PA14_18320	1571246	1571593		Membrane proteins	2	2	2	2
PA14_18330	1571590	1573239	arnT	Cell wall / LPS / capsule ArnT"	12	12	12	12
PA14_18340	1573236	1574123		Carbon compound catabolism	5	5	5	5
PA14_18350	1574120	1576108		Translation, post-translational modification, degradation	11	11	11	11
PA14_18360	1576105	1577124		Cell wall / LPS / capsule modification protein"	3	3	3	3
PA14_18370	1577121	1578269		Amino acid biosynthesis and metabolism biosynthesis protein"	1	1	1	1
PA14_18380	1578657	1580102	algA	Secreted Factors (toxins, enzymes, alginate)	6	6	6	6
PA14_18410	1580299	1580949	algF	Secreted Factors (toxins, enzymes, alginate)	6	6	6	6
PA14_18430	1581022	1582197	algJ	Secreted Factors (toxins, enzymes, alginate)	7	7	7	7
PA14_18450	1582212	1583774	algI	Secreted Factors (toxins, enzymes, alginate)	6	6	6	6
PA14_18470	1584016	1585119	algL	Secreted Factors (toxins, enzymes, alginate)	0	0	0	0
PA14_18480	1585123	1586547	algX	Secreted Factors (toxins, enzymes, alginate)	4	4	4	4
PA14_18500	1586560	1588191	algG	Secreted Factors (toxins, enzymes, alginate)	6	6	6	6
PA14_18510	1588212	1589684	algE	Secreted Factors (toxins, enzymes, alginate)	5	5	5	5
PA14_18520	1589681	1591108	algK	Secreted Factors (toxins, enzymes, alginate)	6	6	6	7
PA14_18550	1591122	1592291	alg44	Secreted Factors (toxins, enzymes, alginate)	5	5	5	5
PA14_18565	1592374	1593867	alg8	Hypothetical, unclassified, unknown	6	6	6	6
PA14_18580	1593998	1595308	algD	Secreted Factors (toxins, enzymes, alginate)	1	1	1	1
PA14_18590	1596211	1596990		Hypothetical, unclassified, unknown	3	3	3	3
PA14_18600	1597097	1598179		Transport of small molecules	7	7	7	7
PA14_18610	1598184	1599101	argF	Amino acid biosynthesis and metabolism carbamoyltransferase"	2	2	2	2
PA14_18620	1599380	1599847		Hypothetical, unclassified, unknown	5	5	5	5
PA14_18630	1600241	1603228		Putative enzymes	12	12	12	12
PA14_18640	1603527	1605635		Putative enzymes	13	13	13	13
PA14_18650	1605748	1606074		Translation, post-translational modification, degradation	0	0	0	0
PA14_18660	1606157	1607308		Membrane proteins	7	7	7	7
PA14_18670	1607376	1607852	bfrB	Transport of small molecules	3	3	3	3
PA14_18680	1608062	1608283		Transport of small molecules	0	0	0	0
PA14_18690	1608543	1609145		Translation, post-translational modification, degradation	0	0	0	0
PA14_18700	1609324	1609998	rnt	DNA replication, recombination, modification and repair	4	4	4	4
PA14_18710	1609995	1611041	pyrC	Nucleotide biosynthesis and metabolism	3	3	3	3
PA14_18720	1611174	1612139		Membrane proteins MotY"	5	5	5	5
PA14_18740	1612257	1613474	argG	Amino acid biosynthesis and metabolism	3	3	3	3
PA14_18750	1613566	1613952	gloA1	Energy metabolism	3	3	3	3
PA14_18760	1614329	1615486		Transport of small molecules fusion protein"	13	13	13	13
PA14_18780	1615483	1618644		Transport of small molecules	15	15	15	15
PA14_18790	1618641	1620116		Membrane proteins	8	8	8	8
PA14_18800	1620687	1620881		Transport of small molecules	1	1	1	1
PA14_18810	1621282	1622319		Hypothetical, unclassified, unknown	4	4	4	4
PA14_18820	1622352	1623338		Hypothetical, unclassified, unknown	4	4	4	4
PA14_18830	1623369	1624802		Carbon compound catabolism	7	8	7	7
PA14_18850	1624802	1626253		Carbon compound catabolism	7	7	7	7
PA14_18860	1626303	1627376		Hypothetical, unclassified, unknown	1	1	1	1
PA14_18870	1627576	1627755		Hypothetical, unclassified, unknown	0	0	0	0
PA14_18880	1627864	1628502	nth	DNA replication, recombination, modification and repair	5	5	5	5
PA14_18890	1628499	1629215		Energy metabolism	7	7	7	7
PA14_18900	1629208	1629852		Energy metabolism protein RnfG"	4	4	4	4
PA14_18910	1629852	1630886		Energy metabolism protein rnfD"	1	1	1	1
PA14_18920	1630889	1633213		Energy metabolism protein rnfC"	21	21	21	21
PA14_18930	1633210	1633776		Energy metabolism protein rnfB"	4	4	4	4
PA14_18950	1633773	1634357		Energy metabolism protein rnfA"	1	1	1	1
PA14_18960	1634535	1635233		Hypothetical, unclassified, unknown	0	0	0	0
PA14_18970	1635662	1638973	pldA	Fatty acid and phospholipid metabolism	0	0	0	0
PA14_18985	1638977	1641403		Hypothetical, unclassified, unknown	31	31	33	38
PA14_19010	1641698	1642135		Hypothetical, unclassified, unknown	7	7	7	7
PA14_19020	1642132	1643358		Hypothetical, unclassified, unknown	10	9	9	9
PA14_19030	1643445	1644245		Hypothetical, unclassified, unknown	0	0	0	0
PA14_19050	1644279	1646315	metG	Translation, post-translational modification, degradation	4	4	4	4
PA14_19065	1646446	1647540		Cell division	10	10	10	10
PA14_19090	1647642	1648208	dcd	Nucleotide biosynthesis and metabolism	4	4	4	4
PA14_19100	1648632	1649519	rhlA	Secreted Factors (toxins, enzymes, alginate) transferase"	9	7	7	7
PA14_19110	1649585	1650865	rhlB	Secreted Factors (toxins, enzymes, alginate)	4	4	4	5
PA14_19120	1650990	1651715	rhlR	Transcriptional regulators gene cluster"	2	2	2	2
PA14_19130	1651896	1652501	rhlI	Biosynthesis of cofactors, prosthetic groups and carriers	5	5	5	5
PA14_19140	1652656	1653462	pheC	Amino acid biosynthesis and metabolism	7	7	7	7
PA14_19150	1653556	1654416		Membrane proteins	5	5	5	5
PA14_19160	1654413	1655312		Membrane proteins	9	9	9	9
PA14_19170	1655333	1655929		Cell wall / LPS / capsule	4	4	4	4
PA14_19190	1656387	1658081		Central intermediary metabolism	7	7	7	7
PA14_19205	1658203	1658661		Hypothetical, unclassified, unknown	1	1	1	1
PA14_19210	1658658	1659200		Biosynthesis of cofactors, prosthetic groups and carriers	4	4	4	4
PA14_19230	1659218	1660546		Membrane proteins	3	3	3	3
PA14_19270	1660714	1662081		Transport of small molecules	1	1	1	1
PA14_19290	1662267	1663607		DNA replication, recombination, modification and repair DEAD box family"	12	12	12	12
PA14_19310	1663729	1665444		Transport of small molecules	15	15	15	15
PA14_19320	1665661	1666986		Hypothetical, unclassified, unknown	13	13	13	13
PA14_19330	1667115	1667345		Hypothetical, unclassified, unknown	0	0	0	0
PA14_19340	1667396	1670152		Two-component regulatory systems kinase/response regulator"	15	15	15	16
PA14_19350	1670289	1671485		Carbon compound catabolism	8	8	8	8
PA14_19360	1671482	1673239		Putative enzymes	3	3	3	3
PA14_19370	1673280	1675049		Amino acid biosynthesis and metabolism	9	9	9	9
PA14_19380	1675192	1675665		Transcriptional regulators protein"	1	1	1	1
PA14_19390	1675921	1676673		Membrane proteins	2	3	2	2
PA14_19400	1676774	1678738	mnmC	Amino acid biosynthesis and metabolism	15	15	15	15
PA14_19410	1678882	1680372		Hypothetical, unclassified, unknown	1	1	1	1
PA14_19430	1680525	1681709		Fatty acid and phospholipid metabolism	4	4	4	4
PA14_19450	1681838	1682503		Hypothetical, unclassified, unknown	2	2	2	2
PA14_19470	1682727	1684298	mqoA	Central intermediary metabolism	7	7	7	7
PA14_19480	1684501	1684710		Hypothetical, unclassified, unknown	7	7	7	7
PA14_19490	1684916	1685554		Adaptation, Protection	10	10	10	10
PA14_19500	1685805	1686809		Transport of small molecules protein"	6	6	6	6
PA14_19510	1686813	1687637		Transport of small molecules	12	12	12	12
PA14_19520	1687634	1688383		Transport of small molecules	2	2	2	2
PA14_19530	1688537	1689130		Central intermediary metabolism	0	0	0	0
PA14_19540	1689249	1690220		Transport of small molecules	7	7	7	7
PA14_19560	1690298	1691446	ssuD	Central intermediary metabolism	13	13	13	13
PA14_19570	1691467	1692255		Transport of small molecules	4	4	4	4
PA14_19580	1692252	1693076	ssuB	Transport of small molecules	6	6	6	6
PA14_19590	1693117	1693332		Central intermediary metabolism	3	3	3	3
PA14_19600	1693512	1693850		Hypothetical, unclassified, unknown	1	1	1	1
PA14_19610	1693902	1694213		Hypothetical, unclassified, unknown	2	2	2	2
PA14_19620	1694342	1694713	folX	Biosynthesis of cofactors, prosthetic groups and carriers	0	0	0	0
PA14_19630	1694715	1695275	folE1	Biosynthesis of cofactors, prosthetic groups and carriers	0	0	0	0
PA14_19640	1695293	1695997		Putative enzymes	3	3	3	3
PA14_19650	1696108	1696665		Membrane proteins	6	6	6	6
PA14_19660	1696945	1697397		Energy metabolism	1	1	1	1
PA14_19670	1697536	1698429		Transcriptional regulators	15	15	15	15
PA14_19680	1698525	1698914		Protein secretion/export apparatus	0	0	0	0
PA14_19690	1698901	1699587		Protein secretion/export apparatus	3	3	3	3
PA14_19700	1699716	1700495		Carbon compound catabolism	6	6	6	6
PA14_19710	1700492	1701388		Putative enzymes	3	3	3	3
PA14_19720	1701487	1701780		Hypothetical, unclassified, unknown	1	1	1	1
PA14_19730	1701896	1702807		Putative enzymes 3-oxoacyl-(acyl-carrier-protein) reductase"	2	2	2	2
PA14_19740	1702924	1703694		Fatty acid and phospholipid metabolism	1	1	1	1
PA14_19750	1703714	1704058		Hypothetical, unclassified, unknown	0	0	0	1
PA14_19770	1704093	1705499		Amino acid biosynthesis and metabolism	1	1	1	2
PA14_19800	1705590	1706333		Transcriptional regulators	0	0	0	0
PA14_19810	1706618	1708375		Hypothetical, unclassified, unknown	5	5	5	5
PA14_19830	1708432	1709802		Hypothetical, unclassified, unknown	7	7	7	7
PA14_19850	1709952	1712435		Transcriptional regulators	17	17	17	17
PA14_19860	1712442	1713254		Hypothetical, unclassified, unknown	3	3	3	3
PA14_19870	1713500	1714525	ldh	Amino acid biosynthesis and metabolism	2	2	2	2
PA14_19900	1714667	1715764		Energy metabolism	2	2	2	2
PA14_19910	1715757	1716758		Energy metabolism	4	4	4	4
PA14_19920	1716776	1717888		Energy metabolism dehydrogenase complex, dihydrolipoamide acyltransferase component"	6	6	6	6
PA14_19930	1717889	1718347		Hypothetical, unclassified, unknown	2	2	2	2
PA14_19940	1718381	1718965		Hypothetical, unclassified, unknown	18	18	18	18
PA14_19950	1719001	1719267		Hypothetical, unclassified, unknown	0	0	0	0
PA14_19960	1719477	1719746		Hypothetical, unclassified, unknown	0	0	0	0
PA14_19970	1719866	1720084		Hypothetical, unclassified, unknown	1	1	1	1
PA14_19990	1720161	1720676		Transcriptional regulators specialized sigma subunit, sigma24 homolog"	2	2	2	2
PA14_20000	1720741	1721727		Membrane proteins	3	3	3	3
PA14_20010	1721937	1724612	hasR	Transport of small molecules	17	17	17	17
PA14_20020	1724698	1725315	hasAp	Transport of small molecules	3	3	5	3
PA14_20030	1725533	1727323	hasD	Protein secretion/export apparatus protein"	23	25	23	23
PA14_20040	1727320	1728651	hasE	Protein secretion/export apparatus	10	12	10	10
PA14_20050	1728648	1730003		Protein secretion/export apparatus	6	6	6	6
PA14_20060	1729996	1730283		Hypothetical, unclassified, unknown	1	1	1	1
PA14_20070	1730458	1730943		Membrane proteins	4	4	4	4
PA14_20080	1731056	1732027		Antibiotic resistance and susceptibility	5	5	5	5
PA14_20100	1732031	1733203		Antibiotic resistance and susceptibility	4	4	4	5
PA14_20110	1733200	1734333		Antibiotic resistance and susceptibility	7	7	7	7
PA14_20120	1734387	1734728		Hypothetical, unclassified, unknown	1	1	1	1
PA14_20130	1734730	1735656		Transcriptional regulators	3	3	3	4
PA14_20140	1735930	1736706	fpr	Biosynthesis of cofactors, prosthetic groups and carriers	2	2	2	2
PA14_20150	1736789	1737325	nosL	Energy metabolism	1	1	1	1
PA14_20170	1737342	1738169	nosY	Energy metabolism	2	2	2	2
PA14_20180	1738160	1739074	nosF	Energy metabolism	12	12	12	12
PA14_20190	1739071	1740357	nosD	Transport of small molecules	12	12	12	12
PA14_20200	1740354	1742264	nosZ	Energy metabolism subunit"	13	13	13	12
PA14_20230	1742308	1744455	nosR	Transcriptional regulators	11	11	11	11
PA14_20240	1744684	1745097		Putative enzymes	4	3	3	3
PA14_20250	1745158	1745460		Antibiotic resistance and susceptibility	1	1	1	1
PA14_20260	1745467	1746162		Hypothetical, unclassified, unknown	0	0	0	0
PA14_20270	1746215	1746985	rhlG	Cell wall / LPS / capsule reductase"	0	0	0	0
PA14_20280	1747083	1747448		Hypothetical, unclassified, unknown	1	1	1	1
PA14_20290	1747602	1747928		Transcriptional regulators transcriptional activator"	0	0	0	0
PA14_20300	1748289	1749125	phnC	Transport of small molecules (phnC"	3	3	3	3
PA14_20320	1749178	1750182	phnD	Transport of small molecules	6	6	6	6
PA14_20330	1750250	1751044	phnE	Transport of small molecules Pn transporter"	5	5	5	5
PA14_20350	1751065	1751787	phnF	Transcriptional regulators	5	5	5	5
PA14_20360	1751797	1752255	phnG	Transport of small molecules	5	5	5	5
PA14_20370	1752255	1752884	phnH	Transport of small molecules	8	8	8	8
PA14_20380	1752884	1753984	phnI	Transport of small molecules protein"	3	3	3	3
PA14_20390	1753981	1754865	phnJ	Transport of small molecules	2	2	2	2
PA14_20400	1754862	1755677	phnK	Transport of small molecules (phnK)"	5	5	5	5
PA14_20420	1755728	1756444	phnL	Transport of small molecules (ATP-binding protein)"	2	2	2	2
PA14_20430	1756434	1757597	phnM	Transport of small molecules	8	8	8	9
PA14_20440	1757597	1758154	phnN	Transport of small molecules (ATP-binding protein), PhnN"	6	6	6	6
PA14_20450	1758145	1758915	phnP	Transport of small molecules	1	1	1	1
PA14_20460	1758954	1759139		Hypothetical, unclassified, unknown	1	1	1	1
PA14_20470	1759191	1759337		Hypothetical, unclassified, unknown	2	2	2	2
PA14_20480	1759426	1759704		Hypothetical, unclassified, unknown	0	0	0	0
PA14_20491	1759897	1760415		Putative enzymes	5	5	5	5
PA14_20510	1762508	1763482		Hypothetical, unclassified, unknown	23	22	22	24
PA14_20520	1763497	1766208		Hypothetical, unclassified, unknown	19	18	17	19
PA14_20530	1766195	1766671		Hypothetical, unclassified, unknown	0	0	0	0
PA14_20550	1768003	1768341		Hypothetical, unclassified, unknown	1	1	1	2
PA14_20560	1768608	1769648	amiE	Carbon compound catabolism	10	10	10	10
PA14_20570	1769732	1770847		Chaperones & heat shock proteins	1	1	1	1
PA14_20580	1770873	1772030	amiC	Transcriptional regulators	6	6	6	6
PA14_20590	1772027	1772617	amiR	Transcriptional regulators	5	5	5	5
PA14_20600	1773139	1773813		Hypothetical, unclassified, unknown	4	4	4	4
PA14_20610	1773860	1774207	lecB	Motility & Attachment	4	4	4	4
PA14_20620	1774674	1775732		Secreted Factors (toxins, enzymes, alginate)	7	7	7	7
PA14_20630	1775755	1776765		Hypothetical, unclassified, unknown	5	5	5	5
PA14_20640	1776770	1777648		Membrane proteins	10	10	10	10
PA14_20650	1777705	1779051	dsdA	Amino acid biosynthesis and metabolism	8	8	8	8
PA14_20670	1779377	1780618		Amino acid biosynthesis and metabolism	12	12	12	13
PA14_20680	1780802	1782106		Membrane proteins	10	10	10	10
PA14_20690	1782148	1782759		Hypothetical, unclassified, unknown	9	8	8	8
PA14_20700	1782763	1783554		Membrane proteins	5	5	5	5
PA14_20720	1783583	1784053	flgN	Protein secretion/export apparatus	3	3	3	3
PA14_20730	1784108	1784431	flgM	Transcriptional regulators	2	2	2	2
PA14_20740	1784576	1785274	flgA	Motility & Attachment	13	13	13	13
PA14_20750	1785406	1786338		Chemotaxis	1	1	1	1
PA14_20760	1786415	1787239		Chemotaxis	5	5	5	5
PA14_20770	1787554	1787859		Transcriptional regulators	1	1	1	1
PA14_20780	1787861	1789576		Two-component regulatory systems kinase/response regulator"	10	10	10	10
PA14_20800	1789642	1789992		Two-component regulatory systems	2	2	2	2
PA14_20810	1790076	1792214	recQ	DNA replication, recombination, modification and repair	13	13	13	13
PA14_20820	1792303	1793472		Two-component regulatory systems	30	26	26	27
PA14_20840	1793623	1794639		Hypothetical, unclassified, unknown	3	3	3	3
PA14_20850	1794757	1795191		Transcriptional regulators for hemolysin"	2	2	2	2
PA14_20860	1795468	1797513		Protein secretion/export apparatus	16	16	16	16
PA14_20870	1797521	1799707		Cell wall / LPS / capsule	7	7	7	8
PA14_20880	1799776	1800066		Hypothetical, unclassified, unknown	5	5	5	5
PA14_20890	1800156	1801154	rfaD	Cell wall / LPS / capsule	4	4	4	4
PA14_20900	1801165	1802331		Membrane proteins	15	15	15	15
PA14_20920	1802423	1803175		Hypothetical, unclassified, unknown	7	7	7	7
PA14_20940	1803293	1803532		Fatty acid and phospholipid metabolism	0	0	0	0
PA14_20950	1803546	1804538	fabH2	Fatty acid and phospholipid metabolism	6	6	6	7
PA14_20960	1804542	1804967		Putative enzymes	0	0	0	0
PA14_20970	1804964	1806220	cyp23	Adaptation, Protection	6	6	6	6
PA14_20980	1806213	1807127		Putative enzymes	3	3	3	3
PA14_21000	1807129	1808457		Hypothetical, unclassified, unknown	2	2	2	2
PA14_21010	1808454	1809620		Energy metabolism	4	4	4	4
PA14_21020	1809617	1816675		Biosynthesis of cofactors, prosthetic groups and carriers	36	36	37	36
PA14_21030	1817157	1817762		Translation, post-translational modification, degradation	4	4	4	4
PA14_21040	1818107	1818994		Putative enzymes	3	3	3	3
PA14_21050	1819004	1820782		Putative enzymes	14	14	14	14
PA14_21060	1820779	1821654		Hypothetical, unclassified, unknown	3	3	3	4
PA14_21070	1822080	1822778		Transcriptional regulators	5	5	5	5
PA14_21080	1822786	1823700		Transcriptional regulators	3	3	3	3
PA14_21090	1823789	1824244		Hypothetical, unclassified, unknown	2	2	2	2
PA14_21110	1824476	1826554	plcN	Secreted Factors (toxins, enzymes, alginate)	6	6	6	6
PA14_21120	1826612	1827112		Hypothetical, unclassified, unknown	1	1	1	1
PA14_21130	1827178	1827906		Membrane proteins	16	16	16	16
PA14_21140	1828013	1828783		Transport of small molecules	9	9	9	9
PA14_21150	1828780	1829613		Transport of small molecules	10	10	10	10
PA14_21160	1829607	1830410		Transport of small molecules	8	8	9	8
PA14_21175	1830407	1831414		Transport of small molecules	3	3	3	3
PA14_21180	1831413	1832303		Fatty acid and phospholipid metabolism	5	4	4	4
PA14_21190	1832307	1834664		Hypothetical, unclassified, unknown	9	9	9	9
PA14_21210	1834819	1836474		Hypothetical, unclassified, unknown	11	11	11	11
PA14_21220	1836543	1836998		Hypothetical, unclassified, unknown	2	2	2	2
PA14_21230	1837281	1840133	hepA	Transcription, RNA processing and degradation	31	29	29	31
PA14_21240	1840369	1840677		Hypothetical, unclassified, unknown	2	2	2	2
PA14_21250	1840731	1841333	alkB	DNA replication, recombination, modification and repair	9	9	9	9
PA14_21260	1841740	1841853		Hypothetical, unclassified, unknown	0	0	0	0
PA14_21280	1842061	1844055		Membrane proteins	12	12	12	12
PA14_21290	1844273	1845130		Membrane proteins protein"	8	8	8	8
PA14_21300	1845111	1846286		Transport of small molecules	7	7	7	7
PA14_21310	1846437	1846907	phaJ1	Fatty acid and phospholipid metabolism	1	1	1	1
PA14_21320	1846904	1847854		Fatty acid and phospholipid metabolism family"	0	0	0	0
PA14_21340	1848101	1849789	fadD2	Fatty acid and phospholipid metabolism	9	9	9	9
PA14_21370	1850024	1851712	fadD1	Fatty acid and phospholipid metabolism	8	8	8	9
PA14_21380	1851742	1852044		Hypothetical, unclassified, unknown	6	6	6	6
PA14_21400	1852220	1856200	hrpA	DNA replication, recombination, modification and repair	17	17	17	17
PA14_21410	1856273	1857703	phoA	Central intermediary metabolism	6	6	6	6
PA14_21440	1857908	1858345		Nucleotide biosynthesis and metabolism cell-cycle regulation"	8	8	8	8
PA14_21450	1858574	1860640		Hypothetical, unclassified, unknown	34	37	36	37
PA14_21460	1860650	1861465		Hypothetical, unclassified, unknown	0	0	0	0
PA14_21470	1861405	1861983		Hypothetical, unclassified, unknown	0	0	0	0
PA14_21480	1862506	1863060		Hypothetical, unclassified, unknown	0	0	0	0
PA14_21490	1863075	1865723		Hypothetical, unclassified, unknown	8	8	8	8
PA14_21510	1865762	1866175		Hypothetical, unclassified, unknown	3	3	3	3
PA14_21520	1866255	1866758		Biosynthesis of cofactors, prosthetic groups and carriers	6	6	6	6
PA14_21530	1866762	1867277		Hypothetical, unclassified, unknown	3	3	3	3
PA14_21540	1867837	1868889		Fatty acid and phospholipid metabolism	2	2	2	2
PA14_21550	1868892	1869503		Transcriptional regulators	4	4	4	5
PA14_21560	1869497	1869736		Hypothetical, unclassified, unknown	1	1	1	1
PA14_21570	1870142	1870456		Hypothetical, unclassified, unknown	1	1	1	1
PA14_21580	1870475	1871329		Hypothetical, unclassified, unknown	8	8	8	8
PA14_21590	1871326	1872060		Hypothetical, unclassified, unknown	4	4	4	3
PA14_21600	1872063	1872653		Membrane proteins	7	7	7	7
PA14_21610	1872900	1874216	oprO	Transport of small molecules	8	8	8	8
PA14_21620	1874675	1875997	oprP	Transport of small molecules	4	4	4	4
PA14_21630	1876166	1876465		Hypothetical, unclassified, unknown	2	2	2	2
PA14_21640	1876590	1877402		Biosynthesis of cofactors, prosthetic groups and carriers	7	7	7	7
PA14_21650	1877635	1878057		Hypothetical, unclassified, unknown	5	5	5	5
PA14_21660	1878054	1878383		Hypothetical, unclassified, unknown	0	0	0	0
PA14_21670	1878462	1878749		Hypothetical, unclassified, unknown	3	3	3	3
PA14_21680	1878700	1879299		Hypothetical, unclassified, unknown	3	3	3	3
PA14_21690	1879368	1883714		DNA replication, recombination, modification and repair	41	41	41	41
PA14_21700	1883722	1887201		Two-component regulatory systems symporter/sensory box histidine kinase/response regulator"	21	21	22	21
PA14_21710	1887467	1888054		Translation, post-translational modification, degradation	2	2	2	2
PA14_21720	1888121	1888975		Transcriptional regulators	1	1	1	1
PA14_21730	1889072	1891237		Transport of small molecules dicitrate receptor"	10	10	11	10
PA14_21750	1891412	1893286		Fatty acid and phospholipid metabolism	9	9	9	10
PA14_21760	1893347	1893556	capB	Adaptation, Protection	0	0	0	0
PA14_21770	1893771	1894085		Transport of small molecules	0	0	0	0
PA14_21780	1894225	1895160		Transport of small molecules protein"	9	9	9	9
PA14_21790	1895247	1896167	rdgC	DNA replication, recombination, modification and repair growth factor C"	5	5	5	42
PA14_21820	1896757	1897518		Translation, post-translational modification, degradation	3	3	3	3
PA14_21830	1897888	1898319		Hypothetical, unclassified, unknown	1	1	1	1
PA14_21840	1898307	1899053		Membrane proteins transporter"	0	0	0	0
PA14_21850	1899157	1899468		Transcriptional regulators	0	0	0	0
PA14_21860	1899826	1900305		Hypothetical, unclassified, unknown	0	0	0	0
PA14_21870	1900319	1902124		Putative enzymes	4	4	4	4
PA14_21880	1902163	1904259	tsp	Hypothetical, unclassified, unknown	16	16	16	12
PA14_21890	1904389	1905351		Energy metabolism	3	3	3	3
PA14_21900	1905418	1905996		Putative enzymes	3	3	3	3
PA14_21910	1906068	1907063		Transport of small molecules	5	5	5	5
PA14_21920	1907066	1907863		Transport of small molecules	0	0	0	0
PA14_21930	1907850	1908689		Transport of small molecules	3	3	3	3
PA14_21940	1908686	1909495		Hypothetical, unclassified, unknown	2	2	2	2
PA14_21960	1909550	1910608		Transport of small molecules	3	3	3	4
PA14_21970	1910972	1911688		Transcriptional regulators	4	4	4	4
PA14_21980	1911754	1912305		Translation, post-translational modification, degradation	6	6	6	6
PA14_21990	1912348	1913637		Amino acid biosynthesis and metabolism	7	7	7	7
PA14_22000	1913806	1914441	rluA	Transcription, RNA processing and degradation	3	3	3	3
PA14_22010	1914545	1914799	minE	Cell division	0	0	0	0
PA14_22020	1914796	1915611	minD	Cell division	1	1	1	1
PA14_22040	1915673	1916464	minC	Cell division	4	4	4	4
PA14_22050	1916624	1917562	htrB	Cell wall / LPS / capsule	7	7	7	7
PA14_22060	1917630	1918799		Fatty acid and phospholipid metabolism	3	3	3	3
PA14_22075	1918863	1919495		Hypothetical, unclassified, unknown	5	5	5	5
PA14_22080	1922000	1922695		Hypothetical, unclassified, unknown	0	0	0	0
PA14_22090	1923032	1924132		Hypothetical, unclassified, unknown	0	0	0	0
PA14_22100	1926578	1927303		Hypothetical, unclassified, unknown	0	0	0	0
PA14_22110	1927460	1928419		Hypothetical, unclassified, unknown	0	0	0	0
PA14_22120	1929042	1931366		Hypothetical, unclassified, unknown	0	0	0	0
PA14_22130	1931382	1932050		Hypothetical, unclassified, unknown	0	0	0	0
PA14_22140	1933020	1933820		Hypothetical, unclassified, unknown	0	0	0	0
PA14_22160	1934355	1934861		Hypothetical, unclassified, unknown	0	0	0	0
PA14_22180	1934977	1935117		Hypothetical, unclassified, unknown	0	0	0	0
PA14_22190	1935114	1935500		Hypothetical, unclassified, unknown	0	0	0	0
PA14_22210	1935570	1935905		Hypothetical, unclassified, unknown	0	0	0	0
PA14_22220	1935907	1936104		Hypothetical, unclassified, unknown	0	0	0	0
PA14_22230	1936671	1936868		Hypothetical, unclassified, unknown	0	0	0	0
PA14_22240	1937290	1937691		Hypothetical, unclassified, unknown	0	0	0	0
PA14_22250	1937791	1938417		Hypothetical, unclassified, unknown	0	0	0	0
PA14_22260	1938450	1938800		Hypothetical, unclassified, unknown	0	0	0	0
PA14_22270	1939714	1941291		Hypothetical, unclassified, unknown	0	0	0	0
PA14_22280	1941322	1941585		Transcriptional regulators	1	1	0	1
PA14_22290	1941725	1942528	vacJ	Cell wall / LPS / capsule	4	4	4	4
PA14_22310	1942532	1943893		Hypothetical, unclassified, unknown	13	13	13	13
PA14_22320	1944036	1944257		Membrane proteins	0	0	0	0
PA14_22330	1944551	1945408		Transport of small molecules transport systems, periplasmic component"	7	7	7	7
PA14_22340	1945626	1945937		Membrane proteins	0	0	0	0
PA14_22350	1945934	1947589	actP	Membrane proteins protein"	6	6	6	6
PA14_22370	1947679	1949478		Two-component regulatory systems	31	31	31	31
PA14_22380	1949475	1950101		DNA replication, recombination, modification and repair subunit"	2	2	2	2
PA14_22400	1950210	1950368		Hypothetical, unclassified, unknown	1	1	1	1
PA14_22410	1950645	1951769		Hypothetical, unclassified, unknown	4	4	4	4
PA14_22420	1951802	1952068		Hypothetical, unclassified, unknown	0	0	0	0
PA14_22440	1952350	1954182		Transport of small molecules	10	10	10	10
PA14_22450	1954245	1954808	ppiA	Translation, post-translational modification, degradation	1	1	1	1
PA14_22460	1954790	1955617		Putative enzymes	3	3	3	3
PA14_22470	1955624	1956553		Transcriptional regulators	0	0	0	0
PA14_22480	1956753	1957070		Hypothetical, unclassified, unknown	4	4	4	4
PA14_22490	1957217	1957858	acpD	Fatty acid and phospholipid metabolism	0	0	0	0
PA14_22500	1958113	1958847		Translation, post-translational modification, degradation	5	5	5	5
PA14_22510	1958941	1959333		Hypothetical, unclassified, unknown	1	1	1	1
PA14_22520	1959439	1960494		Hypothetical, unclassified, unknown	7	7	7	7
PA14_22530	1960424	1961041		Translation, post-translational modification, degradation	1	1	1	1
PA14_22540	1961117	1961671		Energy metabolism protein"	3	3	3	3
PA14_22550	1961914	1962726		Transcriptional regulators	5	5	5	5
PA14_22560	1962803	1963696		Membrane proteins	7	7	7	7
PA14_22570	1963706	1964041	csaA	Chaperones & heat shock proteins	11	11	11	11
PA14_22580	1964106	1964870		Transcriptional regulators	16	16	16	16
PA14_22590	1965017	1965829		Hypothetical, unclassified, unknown	4	4	4	4
PA14_22600	1965826	1966881		Cell wall / LPS / capsule	10	10	10	10
PA14_22620	1966871	1968262	cyaB	Putative enzymes	6	6	7	6
PA14_22630	1968479	1968796		Membrane proteins	3	3	3	3
PA14_22640	1968939	1969952		Transcriptional regulators	8	8	8	8
PA14_22650	1969975	1970619		Transport of small molecules	4	4	4	4
PA14_22660	1970616	1971554		Membrane proteins	1	1	1	1
PA14_22670	1971556	1972350		Transport of small molecules	3	3	3	3
PA14_22680	1972347	1973492		Membrane proteins	9	9	9	9
PA14_22690	1973559	1975013	trkH	Membrane proteins	2	2	2	2
PA14_22700	1975171	1975542		Transport of small molecules	1	1	1	1
PA14_22710	1975607	1976167		Energy metabolism	1	1	1	2
PA14_22720	1976148	1976624		Hypothetical, unclassified, unknown	4	4	4	4
PA14_22730	1976668	1978005		Two-component regulatory systems	6	6	6	7
PA14_22740	1978120	1978560		Transport of small molecules	2	2	2	2
PA14_22760	1978689	1979366	cpxR	Two-component regulatory systems	1	1	1	1
PA14_22770	1979377	1979745		Hypothetical, unclassified, unknown	1	1	1	1
PA14_22780	1979921	1980220	yciI	Putative enzymes	0	0	0	0
PA14_22800	1980222	1980809	yciB	Cell division	0	0	0	0
PA14_22820	1981024	1981911		Amino acid biosynthesis and metabolism	5	5	5	5
PA14_22830	1981908	1982537		Translation, post-translational modification, degradation	6	6	6	7
PA14_22840	1982710	1983462		Hypothetical, unclassified, unknown	1	1	1	1
PA14_22860	1983607	1984599		Transcriptional regulators	5	5	5	5
PA14_22870	1984681	1985211		Hypothetical, unclassified, unknown	2	2	2	2
PA14_22880	1985296	1985508		Hypothetical, unclassified, unknown	2	2	2	2
PA14_22890	1985515	1986519	gapA	Carbon compound catabolism	4	4	4	4
PA14_22910	1986649	1988475	edd	Energy metabolism	5	5	5	5
PA14_22930	1988578	1989573	glk	Carbon compound catabolism	5	5	5	5
PA14_22940	1989608	1990336	gltR	Two-component regulatory systems	6	6	6	6
PA14_22960	1990360	1991781		Two-component regulatory systems kinase"	7	7	7	8
PA14_22980	1992306	1993568		Transport of small molecules system, periplasmic component"	1	1	1	1
PA14_22990	1993669	1994601		Transport of small molecules	10	10	10	10
PA14_23000	1994594	1995439		Transport of small molecules	9	9	9	9
PA14_23010	1995472	1996632	gltK	Transport of small molecules	10	10	10	10
PA14_23030	1996676	1998040	oprB	Transport of small molecules	5	5	4	10
PA14_23050	1998255	1999106		Putative enzymes	6	6	6	6
PA14_23060	1999115	1999972	hexR	Transcriptional regulators	5	5	5	5
PA14_23070	2000159	2001628	zwf	Carbon compound catabolism	5	5	5	5
PA14_23080	2001615	2002331	pgl	Central intermediary metabolism isomerase/deaminase"	8	8	8	8
PA14_23090	2002349	2003011		Carbon compound catabolism	10	10	10	10
PA14_23100	2003101	2003538		DNA replication, recombination, modification and repair	2	2	2	2
PA14_23110	2003686	2004846		Translation, post-translational modification, degradation synthase-family protein"	5	5	5	5
PA14_23120	2004939	2005316		Hypothetical, unclassified, unknown	7	7	7	7
PA14_23130	2005423	2006346		Two-component regulatory systems	2	2	2	2
PA14_23160	2006575	2007789	gltS	Transport of small molecules	8	8	8	8
PA14_23170	2007828	2008763		Amino acid biosynthesis and metabolism	4	4	4	4
PA14_23190	2008779	2009507		Transcriptional regulators	5	5	5	5
PA14_23200	2009666	2010406		Putative enzymes	0	0	0	0
PA14_23210	2010471	2011151		Putative enzymes	3	3	3	3
PA14_23220	2011148	2011846	ubiG	Biosynthesis of cofactors, prosthetic groups and carriers methylase"	4	4	4	4
PA14_23240	2011997	2013331		Putative enzymes	6	6	6	6
PA14_23250	2013441	2014517	mtnA	Translation, post-translational modification, degradation	7	7	7	8
PA14_23260	2014754	2017519	gyrA	DNA replication, recombination, modification and repair	16	16	16	17
PA14_23270	2017607	2018692	serC	Amino acid biosynthesis and metabolism	6	6	6	6
PA14_23280	2018692	2019789	pheA	Amino acid biosynthesis and metabolism	7	7	7	7
PA14_23290	2019858	2020967	hisC2	Amino acid biosynthesis and metabolism aminotransferase"	9	9	9	9
PA14_23310	2020960	2023200		Hypothetical, unclassified, unknown 1-carboxyvinyltransferase; 3-phosphoshikimate 1-carboxyvinyltransferase/prephenate dehydrogenase"	19	19	19	19
PA14_23320	2023200	2023889	cmk	Nucleotide biosynthesis and metabolism	18	17	18	17
PA14_23330	2024157	2025836	rpsA	Translation, post-translational modification, degradation	8	8	8	8
PA14_23340	2025973	2026257	ihfB	DNA replication, recombination, modification and repair	2	2	2	2
PA14_23350	2026291	2026590	orfA	Cell wall / LPS / capsule	0	0	0	0
PA14_23360	2026846	2027928	wzz	Hypothetical, unclassified, unknown	0	0	0	0
PA14_23370	2028084	2029220	orfK	Cell wall / LPS / capsule	0	0	0	0
PA14_23380	2029301	2030569	orfH	Cell wall / LPS / capsule	0	0	0	0
PA14_23390	2030647	2031909	orfE	Cell wall / LPS / capsule	0	0	0	0
PA14_23400	2031887	2033236		Cell wall / LPS / capsule	0	0	0	0
PA14_23410	2033233	2034075	orfJ	Cell wall / LPS / capsule	0	0	0	0
PA14_23420	2034189	2036357		Cell wall / LPS / capsule	0	0	0	0
PA14_23430	2036366	2038018		Cell wall / LPS / capsule	0	0	0	0
PA14_23440	2038087	2039199	orfL	Cell wall / LPS / capsule	0	0	0	0
PA14_23450	2039196	2040149	orfM	Cell wall / LPS / capsule	0	0	0	0
PA14_23460	2040149	2041165	orfN	Cell wall / LPS / capsule phosphotransferase"	0	0	0	0
PA14_23470	2041610	2043607	wbpM	Cell wall / LPS / capsule	32	35	32	31
PA14_23480	2043798	2044127		DNA replication, recombination, modification and repair	3	3	3	3
PA14_23500	2044344	2045540	tyrB	Amino acid biosynthesis and metabolism	4	4	4	4
PA14_23510	2045728	2047740	uvrB	DNA replication, recombination, modification and repair	11	11	11	11
PA14_23520	2047744	2049243		Transport of small molecules	9	9	9	10
PA14_23530	2049293	2050360		Transport of small molecules	9	9	9	9
PA14_23540	2050430	2051350	act	Transcriptional regulators	3	3	3	3
PA14_23560	2051388	2052872	gltX	Translation, post-translational modification, degradation	8	8	8	8
PA14_23590	2053723	2054265		Transcriptional regulators	2	2	2	2
PA14_23610	2054277	2055134		Putative enzymes	5	5	5	5
PA14_23620	2055247	2055894	kdgA	Carbon compound catabolism	3	3	3	3
PA14_23630	2055894	2056331		Fatty acid and phospholipid metabolism	2	2	2	2
PA14_23640	2056424	2057383		Translation, post-translational modification, degradation	3	3	3	3
PA14_23650	2057398	2058144		Putative enzymes	5	5	5	5
PA14_23670	2058161	2058964		Antibiotic resistance and susceptibility	9	9	9	9
PA14_23680	2059122	2059571	ibpA	Chaperones & heat shock proteins	2	2	2	2
PA14_23690	2059615	2060943		Protein secretion/export apparatus	16	16	16	16
PA14_23700	2061055	2061966		Transcriptional regulators	2	2	2	2
PA14_23720	2062046	2062423		Translation, post-translational modification, degradation	1	1	1	1
PA14_23730	2062516	2063409		Transcriptional regulators	3	3	3	3
PA14_23750	2063572	2064996	leuC	Amino acid biosynthesis and metabolism	8	8	8	8
PA14_23760	2065008	2065646	leuD	Amino acid biosynthesis and metabolism	2	2	2	2
PA14_23770	2065916	2066479		Biosynthesis of cofactors, prosthetic groups and carriers menaquinone"	4	4	4	4
PA14_23790	2066538	2067620	leuB	Amino acid biosynthesis and metabolism	9	9	9	9
PA14_23800	2067690	2068802	asd	Amino acid biosynthesis and metabolism	7	7	7	7
PA14_23810	2068904	2069914		Amino acid biosynthesis and metabolism	6	6	6	6
PA14_23830	2070083	2072857	fimV	Motility & Attachment	13	28	30	13
PA14_23840	2072879	2073736	truA	Translation, post-translational modification, degradation	2	2	2	2
PA14_23850	2073825	2074460	trpF	Amino acid biosynthesis and metabolism isomerase"	2	2	2	2
PA14_23860	2074729	2075601	accD	Fatty acid and phospholipid metabolism	1	1	1	1
PA14_23880	2075598	2076887	folC	Biosynthesis of cofactors, prosthetic groups and carriers	9	9	9	9
PA14_23890	2076891	2077538		Cell division	9	10	14	13
PA14_23900	2077612	2078154	cvpA	Membrane proteins	2	2	2	2
PA14_23920	2078376	2079881	purF	Amino acid biosynthesis and metabolism amidotransferase"	12	12	12	12
PA14_23930	2079898	2081109	metZ	Amino acid biosynthesis and metabolism	11	11	11	11
PA14_23950	2081106	2081873		Putative enzymes	2	2	2	2
PA14_23970	2081960	2083936	xcpQ	Protein secretion/export apparatus	73	76	80	77
PA14_23980	2083941	2084648	xcpP	Protein secretion/export apparatus	2	2	2	2
PA14_23990	2084868	2086376	xcpR	Protein secretion/export apparatus protein"	0	0	0	0
PA14_24010	2086376	2087593	xcpS	Protein secretion/export apparatus PulF"	14	14	14	14
PA14_24020	2087598	2088044	xcpT	Protein secretion/export apparatus	1	1	1	1
PA14_24040	2088051	2088569	xcpU	Protein secretion/export apparatus	1	1	1	1
PA14_24050	2088566	2088955	xcpV	Protein secretion/export apparatus	4	4	4	4
PA14_24060	2088952	2089665	xcpW	Protein secretion/export apparatus	0	0	0	0
PA14_24070	2089662	2090663	xcpX	Protein secretion/export apparatus PulK"	24	21	21	20
PA14_24080	2090660	2091808	xcpY	Protein secretion/export apparatus	7	7	7	8
PA14_24100	2091810	2092334	xcpZ	Protein secretion/export apparatus	0	0	0	0
PA14_24140	2093120	2094157		Transcriptional regulators	7	8	7	7
PA14_24150	2094154	2095272		Hypothetical, unclassified, unknown	1	1	1	1
PA14_24170	2095487	2097526	fadH1	Fatty acid and phospholipid metabolism	20	20	20	20
PA14_24180	2097863	2099302		Hypothetical, unclassified, unknown	10	10	10	10
PA14_24190	2099307	2100239		Amino acid biosynthesis and metabolism	19	19	19	19
PA14_24210	2100240	2101205		Hypothetical, unclassified, unknown	3	3	3	3
PA14_24220	2101330	2102217	ppnK	Hypothetical, unclassified, unknown	4	4	4	4
PA14_24230	2102217	2103197		Hypothetical, unclassified, unknown	3	3	3	3
PA14_24240	2103194	2104054		Hypothetical, unclassified, unknown	7	7	7	7
PA14_24245	2104138	2104401		Hypothetical, unclassified, unknown	2	2	2	2
PA14_24260	2104434	2105234		Hypothetical, unclassified, unknown	6	6	6	6
PA14_24270	2105253	2107910	pepN	Translation, post-translational modification, degradation	14	14	14	14
PA14_24290	2108357	2110321	gbt	Amino acid biosynthesis and metabolism	13	13	13	13
PA14_24300	2110380	2111747		Hypothetical, unclassified, unknown	1	1	1	2
PA14_24310	2111927	2113024		Hypothetical, unclassified, unknown	5	5	5	6
PA14_24330	2113036	2115417		Motility & Attachment	10	10	10	10
PA14_24340	2115489	2116784		Two-component regulatory systems	13	13	13	13
PA14_24350	2116781	2117452		Two-component regulatory systems ColR"	3	3	3	3
PA14_24360	2117776	2120700		Hypothetical, unclassified, unknown	6	6	6	6
PA14_24370	2120707	2121786		Hypothetical, unclassified, unknown	4	4	4	4
PA14_24380	2121840	2123471		Hypothetical, unclassified, unknown	5	5	5	6
PA14_24390	2123468	2125228		Putative enzymes	10	10	10	10
PA14_24400	2125225	2126247		Protein secretion/export apparatus	1	1	1	1
PA14_24410	2126240	2126734		Hypothetical, unclassified, unknown	4	4	4	4
PA14_24420	2126731	2127669		Hypothetical, unclassified, unknown	5	5	5	5
PA14_24430	2127680	2128660		Putative enzymes regulatory protein"	2	2	2	2
PA14_24440	2129153	2129770		Fatty acid and phospholipid metabolism	9	9	9	9
PA14_24445	2130044	2134906	gdhB	Amino acid biosynthesis and metabolism	28	28	28	28
PA14_24480	2135468	2138314	pelA	Hypothetical, unclassified, unknown	13	13	13	13
PA14_24490	2138292	2141873	pelB	Hypothetical, unclassified, unknown	19	19	19	19
PA14_24500	2141913	2142431	pelC	Hypothetical, unclassified, unknown	3	3	3	3
PA14_24510	2142437	2143804	pelD	Hypothetical, unclassified, unknown	4	4	4	4
PA14_24530	2143782	2144771	pelE	Hypothetical, unclassified, unknown	5	5	5	5
PA14_24550	2144768	2146291	pelF	Hypothetical, unclassified, unknown	6	6	6	6
PA14_24560	2146293	2147663	pelG	Hypothetical, unclassified, unknown	5	5	5	5
PA14_24570	2147704	2147934		Hypothetical, unclassified, unknown	1	1	1	1
PA14_24580	2148060	2148536		Hypothetical, unclassified, unknown	5	5	5	5
PA14_24590	2148574	2149050		Hypothetical, unclassified, unknown	4	4	4	4
PA14_24600	2149167	2151071		Amino acid biosynthesis and metabolism	15	15	15	15
PA14_24610	2151239	2152240		Putative enzymes	6	6	6	7
PA14_24620	2152312	2153292		Hypothetical, unclassified, unknown	3	3	3	3
PA14_24630	2153286	2153567		Hypothetical, unclassified, unknown	4	4	4	4
PA14_24640	2153624	2154652	pyrD	Nucleotide biosynthesis and metabolism	2	2	2	2
PA14_24650	2154740	2154952	rmf	Translation, post-translational modification, degradation	1	1	1	1
PA14_24665	2155414	2156517		Hypothetical, unclassified, unknown	5	5	5	5
PA14_24675	2156561	2157592		Hypothetical, unclassified, unknown	3	3	3	3
PA14_24690	2157662	2159092		Cell wall / LPS / capsule	4	4	4	4
PA14_24700	2159403	2159747		Hypothetical, unclassified, unknown	0	0	0	0
PA14_24710	2160174	2160797		Two-component regulatory systems regulator, LuxR family"	1	1	1	1
PA14_24720	2160811	2163036		Two-component regulatory systems kinase"	26	26	26	27
PA14_24730	2163047	2164378		Amino acid biosynthesis and metabolism	0	0	0	0
PA14_24740	2164495	2164818		Hypothetical, unclassified, unknown	3	3	3	4
PA14_24760	2164832	2165212		Membrane proteins	0	0	0	1
PA14_24770	2165216	2165545		Hypothetical, unclassified, unknown	0	0	0	0
PA14_24780	2165841	2167223		Transport of small molecules	17	17	17	18
PA14_24790	2167408	2168673		Transport of small molecules	6	6	6	6
PA14_24810	2168842	2169708		Putative enzymes	5	5	5	5
PA14_24820	2169708	2170640		Putative enzymes	5	5	5	6
PA14_24830	2170657	2171253		Transport of small molecules	1	1	1	1
PA14_24840	2171419	2171976		Transcriptional regulators	4	4	4	4
PA14_24850	2171983	2172261		Hypothetical, unclassified, unknown	1	1	1	1
PA14_24860	2172628	2174031	snr1	Energy metabolism	8	8	8	8
PA14_24880	2174319	2174540		Fatty acid and phospholipid metabolism	0	0	0	0
PA14_24890	2174672	2175268	mobA	Biosynthesis of cofactors, prosthetic groups and carriers	2	2	2	2
PA14_24900	2175335	2175874	moaB2	Biosynthesis of cofactors, prosthetic groups and carriers protein B"	0	0	0	0
PA14_24910	2175871	2177088	moeA2	Biosynthesis of cofactors, prosthetic groups and carriers MoeA"	5	5	5	5
PA14_24920	2177117	2178148		Transcriptional regulators	1	1	1	1
PA14_24940	2178325	2179920		Energy metabolism	14	14	14	14
PA14_24950	2180121	2181506		Energy metabolism	11	11	11	11
PA14_24960	2181527	2183086		Carbon compound catabolism	7	7	7	8
PA14_24970	2183161	2184069		Fatty acid and phospholipid metabolism	6	6	6	6
PA14_24980	2184172	2184978		Hypothetical, unclassified, unknown	4	4	4	4
PA14_24990	2185022	2185408		Hypothetical, unclassified, unknown	0	0	0	0
PA14_25000	2185465	2187393		Cell wall / LPS / capsule	13	13	13	13
PA14_25020	2187619	2189541		Transport of small molecules	12	12	12	12
[truncated: 3,894 more rows]
