# Supplementary material for: Genome Analysis of Environmental and Clinical P. aeruginosa Isolates from Sequence Type-1146
Source: PLoS One. 2014 Oct 15;9(10):e107754. doi: 10.1371/journal.pone.0107754 (PMC4198096; doi:10.1371/journal.pone.0107754)
Supplement: Table S8 — Comparison by local BLAST of ST-1146 exclusive proteins with the exclusive protein data of P. aeruginosa strains from Grosso-Becerra et al., 2014. Local BLAST of the isolates-specific proteins of ST-1146 and exclusive predicted proteins. (XLSX) [file pone.0107754.s010.xlsx]

## Sheet: LocalBlast Results
Supporting Table S8. Comparison of ST-1146 exclusive genes against Tabla S1 from Grosso-Becerra et al 2014
Gene	length aa	Hit in Table S1 Grosso-Becerra et al. 2014	length aa	Identity hit	lengt hit	gaps	start sequence	stop sequence	start hit	stop hit	E-value	coverage length hit vs aa gene (H vs B)	coverage lenght hit vs aa hit in Table S1 (H vs E)	Common gene
P37DN_gene_id_1626	204	ID4365_5194	61	100	61	0	144	204	1	61	2e-29	29.902	100	no
P37DN_gene_id_1985	164	DK2_5744	491	100	159	0	1	159	1	159	8e-91	96.9512	32.3829	no
P37DN_gene_id_2762	113	ID4365_3750	570	100	83	0	1	83	1	83	2e-41	73.4513	14.5614	no
P37DN_gene_id_2895	44	ID4365_1131	269	50	20	0	7	26	39	58	7.7	45.4545	7.43494	no
P37DN_gene_id_2896	115	DK2_847	579	36.21	58	1	58	115	178	234	0.37	50.4348	9.84456	no
P37DN_gene_id_3145	143	ID4365_1124	445	100	143	0	1	143	303	445	5e-80	100	32.1348	no
P37DN_gene_id_3153	87	ID4365_1132	486	100	68	0	1	68	1	68	4e-32	78.1609	13.9918	no
P37DN_gene_id_3201	161	IGB83_5684	298	98.04	102	0	1	102	1	102	3e-50	63.354	34.2282	no
P37DN_gene_id_3202	134	IGB83_5684	298	98.51	134	0	1	134	165	298	4e-73	100	44.9664	no
P37DN_gene_id_3647	766	ID4365_109	377	100	377	0	390	766	1	377	0.0	49.2167	100	no
P37DN_gene_id_4719	119	DK2_4637	484	100	86	0	1	86	1	86	2e-43	72.2689	17.7686	no
P37DN_gene_id_5544	125	LESB58_3091	468	35.94	64	2	38	94	118	180	0.068	51.2	13.2479	no
P37DN_gene_id_5852	338	DK2_2880	326	59.18	316	0	16	331	3	318	1e-106	93.4911	96.9325	yes
P37DN_gene_id_5856	167	M10_2357	525	37.04	54	2	64	115	64	115	1.0	32.3353	9.90476	no
P37DN_gene_id_5860	158	DK2_2345	265	28.46	130	4	17	138	15	130	1e-05	82.2785	47.5472	no
P37DN_gene_id_532	51	ID4365_524	48	95.83	48	0	4	51	1	48	3e-22	94.1176	100	yes
P37DN_gene_id_657	65	ID4365_647	132	96.72	61	0	5	65	72	132	4e-31	93.8462	46.2121	no
P37DN_gene_id_741	165	148_1150	422	100	142	0	1	142	4	145	5e-77	86.0606	33.6493	no
P37DN_gene_id_2481	114	IGB83_5450	332	100	114	0	1	114	219	332	7e-64	100	34.3373	no
P37DN_gene_id_3910	215	ID4365_950	655	100	215	0	1	215	441	655	1e-118	100	32.8244	no
P37DN_gene_id_3911	136	ID4365_277	339	42.31	26	0	18	43	9	34	0.083	19.1176	7.66962	no
P37DN_gene_id_3912	212	148_2591	595	25.6	207	6	32	211	17	215	0.0003	97.6415	33.7815	no
P37DN_gene_id_5752	89	PA14_3918	88	41.38	87	0	3	89	2	88	2e-16	97.7528	98.8636	no
P47DN_gene_id_365	170	IGB83_4937	542	31.06	132	6	22	146	351	474	0.005	77.6471	23.2472	no
P47DN_gene_id_366	114	ID4365_354	249	99.12	114	0	1	114	136	249	6e-59	100	45.7831	no
P47DN_gene_id_1583	68	DK2_5345	525	100	68	0	1	68	458	525	1e-34	100	12.9524	no
P47DN_gene_id_2105	310	M10_1389	502	26.27	255	9	34	283	228	457	0.001	82.2581	49.004	no
P47DN_gene_id_2863	56	ID4365_5250	306	100	51	0	1	51	1	51	9e-23	91.0714	16.6667	no
P47DN_gene_id_3724	1170	ID4365_2441	4342	99.29	1126	0	1	1126	2	1127	0.0	96.2393	25.9327	no
P47DN_gene_id_3976	792	ID4365_183	2352	99.44	710	0	1	710	1	710	0.0	89.6465	30.1871	no
P47DN_gene_id_4010	95	ID4365_217	1326	100	95	0	1	95	1232	1326	2e-51	100	7.1644	no
P47DN_gene_id_4875	71	ID4365_4610	610	100	69	0	1	69	1	69	5e-37	97.1831	11.3115	no
P47DN_gene_id_4899	166	ID4365_4633	409	100	146	0	1	146	1	146	2e-80	87.9518	35.6968	no
P47DN_gene_id_4982	84	ID4365_4719	464	100	84	0	1	84	381	464	4e-47	100	18.1034	no
P47DN_gene_id_4994	75	ID4365_4731	315	98.67	75	0	1	75	241	315	9e-38	100	23.8095	no
P47DN_gene_id_312	31	ID4365_3581	261	40	15	0	9	23	109	123	65	48.3871	5.74713	no
P47DN_gene_id_416	43	ID4365_399	43	100	43	0	1	43	1	43	3e-19	100	100	yes
P47DN_gene_id_1557	61	DK2_5319	231	100	61	0	1	61	171	231	2e-29	100	26.4069	no
P47DN_gene_id_5752	146	IGB83_4937	542	34.58	107	4	22	116	19	125	0.033	73.2877	19.0037	no
P49DN_gene_id_853	234	ID4365_5561	521	100	234	0	1	234	288	521	4e-122	100	44.9136	no
P49DN_gene_id_1644	146	DK2_5404	251	99.04	104	0	15	118	1	104	4e-55	71.2329	41.4343	no
P49DN_gene_id_2921	65	ID4365_2524	159	100	60	0	1	60	1	60	3e-30	92.3077	37.7358	no
P49DN_gene_id_3149	200	ID4365_4194	472	99.48	192	0	1	192	1	192	9e-104	96	40.678	no
P49DN_gene_id_3450	224	M10_2156	567	28.14	167	8	24	178	140	282	0.008	74.5536	28.0423	no
P49DN_gene_id_3559	205	ID4365_43	571	100	194	0	1	194	1	194	2e-108	94.6341	33.9755	no
P49DN_gene_id_4255	79	ID4365_6117	1248	28.57	77	3	3	79	991	1049	0.55	97.4684	5.92949	no
P49DN_gene_id_4648	80	DK2_5744	491	98.75	80	0	1	80	412	491	7e-39	100	16.2933	no
P49DN_gene_id_4699	46	DK2_5696	355	97.83	46	0	1	46	310	355	2e-19	100	12.9577	no
P49DN_gene_id_5148	61	DK2_819	627	100	61	0	1	61	567	627	4e-30	100	9.72887	no
P49DN_gene_id_5597	185	ID4365_6077	415	30.12	83	3	5	84	29	104	0.55	44.8649	19.2771	no
P49DN_gene_id_5598	91	LESB58_1347	693	32.26	62	2	17	78	472	525	0.14	68.1319	8.65801	no
P49DN_gene_id_5599	171	M10_5194	425	31.31	99	3	1	96	214	308	0.13	57.8947	22.5882	no
P49DN_gene_id_5600	500	DK2_4431	1024	98.4	500	0	1	500	525	1024	0.0	100	48.8281	no
P49DN_gene_id_5862	121	ID4365_4997	469	29.67	91	4	1	89	119	201	0.022	75.2066	18.5501	no
P49DN_gene_id_5863	135	M10_3345	451	33.33	126	4	1	117	141	262	0.003	93.3333	27.051	no
P49DN_gene_id_399	57	ID4365_5842	718	38.78	49	1	2	50	68	109	1.6	85.9649	6.68524	no
P49DN_gene_id_3449	127	ID4365_150	342	100	127	0	1	127	216	342	2e-71	100	37.1345	no
P49DN_gene_id_4700	314	M10_1389	502	27.15	302	14	56	314	69	342	0.0001	96.1783	57.3705	no
P49DN_gene_id_5103	50	DK2_776	274	100	50	0	1	50	225	274	3e-24	100	18.2482	no
P49DN_gene_id_5575	233	ID4365_1793	42	97.62	42	0	192	233	1	42	1e-18	18.0258	100	no
SD9DN_gene_id_33	193	ID4365_492	409	100	193	0	1	193	217	409	5e-104	100	47.1883	no
SD9DN_gene_id_34	149	ID4365_492	409	99.27	137	0	1	137	1	137	6e-74	91.9463	33.4963	no
SD9DN_gene_id_552	45	PA7_3673	97	50	20	0	5	24	20	39	8.0	44.4444	20.6186	no
SD9DN_gene_id_553	35	ID4365_5465	244	100	35	0	1	35	210	244	7e-15	100	14.3443	no
SD9DN_gene_id_632	410	ID4365_4443	644	48.67	415	8	1	406	2	412	3e-102	101.22	63.1988	no
SD9DN_gene_id_633	115	ID4365_1200	750	34.62	52	1	32	83	418	465	0.13	45.2174	6.8	no
SD9DN_gene_id_634	53	ID4365_2641	79	48.28	29	1	6	33	31	59	0.083	54.717	35.443	no
SD9DN_gene_id_635	140	LESB58_2358	110	91.57	83	0	19	101	1	83	5e-37	59.2857	75.4545	yes
SD9DN_gene_id_636	40	ID4365_338	40	95	40	0	1	40	1	40	2e-16	100	100	yes
SD9DN_gene_id_637	483	NCGM2_2851	494	50.12	409	12	1	378	119	476	1e-87	84.6791	80.3644	yes
SD9DN_gene_id_638	143	IGB83_5953	254	89.51	143	0	1	143	112	254	4e-71	100	56.2992	yes
SD9DN_gene_id_639	602	148_3899	636	83.83	637	2	1	601	1	635	0.0	105.814	99.8428	yes
SD9DN_gene_id_640	206	DK2_508	598	27.74	155	7	47	190	426	566	0.003	75.2427	24.7492	no
SD9DN_gene_id_641	703	M10_2280	438	30.77	65	1	639	703	313	375	0.005	9.24609	14.6119	no
SD9DN_gene_id_642	62	ID4365_6184	204	38.33	60	1	2	60	8	67	6e-05	96.7742	28.9216	no
SD9DN_gene_id_643	407	ID4365_333	406	99.26	406	0	1	406	1	406	0.0	99.7543	100	yes
SD9DN_gene_id_644	166	ID4365_332	165	98.79	165	0	1	165	1	165	4e-95	99.3976	100	yes
SD9DN_gene_id_645	201	ID4365_331	201	99.5	201	0	1	201	1	201	7e-115	100	100	yes
SD9DN_gene_id_646	184	IGB83_6066	51	44.44	54	1	131	184	1	50	5e-05	29.3478	103.922	no
SD9DN_gene_id_647	338	ID4365_330	545	36.21	359	16	16	338	220	545	2e-32	106.213	62.9358	no
SD9DN_gene_id_648	251	ID4365_3607	297	33.33	66	2	14	78	46	109	0.39	26.2948	21.5488	no
SD9DN_gene_id_649	50	ID4365_328	45	65.22	46	1	1	46	1	45	6e-10	92	100	yes
SD9DN_gene_id_650	39	ID4365_327	39	97.44	39	0	1	39	1	39	7e-17	100	100	yes
SD9DN_gene_id_651	123	ID4365_4640	358	31.48	108	5	6	98	17	121	0.051	87.8049	28.7709	no
SD9DN_gene_id_652	73	ID4365_326	73	100	73	0	1	73	1	73	9e-38	100	100	yes
SD9DN_gene_id_653	48	ID4365_325	48	95.83	48	0	1	48	1	48	1e-25	100	100	yes
SD9DN_gene_id_654	167	ID4365_324	167	97.01	167	0	1	167	1	167	2e-99	100	100	yes
SD9DN_gene_id_655	123	ID4365_323	123	99.19	123	0	1	123	1	123	4e-65	100	100	yes
SD9DN_gene_id_656	70	ID4365_322	70	90	70	0	1	70	1	70	1e-33	100	100	yes
SD9DN_gene_id_657	52	ID4365_3549	298	36.36	55	2	3	52	213	264	0.083	105.769	17.7852	no
SD9DN_gene_id_658	68	NCGM2_2859	68	72.06	68	0	1	68	1	68	1e-25	100	100	yes
SD9DN_gene_id_659	97	LESB58_1330	84	68.29	82	1	10	91	1	81	3e-27	84.5361	96.4286	yes
SD9DN_gene_id_660	267	LESB58_794	262	60.54	261	1	6	266	2	260	2e-87	97.7528	99.2366	yes
SD9DN_gene_id_661	66	LESB58_2506	65	46.77	62	1	1	61	1	62	1e-08	93.9394	93.8462	no
SD9DN_gene_id_662	338	ID4365_321	322	82.83	198	0	141	338	125	322	7e-93	58.5799	61.4907	yes
SD9DN_gene_id_663	285	ID4365_320	285	98.95	285	0	1	285	1	285	4e-155	100	100	yes
SD9DN_gene_id_664	183	ID4365_319	183	98.36	183	0	1	183	1	183	2e-102	100	100	yes
SD9DN_gene_id_665	169	ID4365_318	167	99.4	167	0	3	169	1	167	7e-96	98.8166	100	yes
SD9DN_gene_id_666	164	ID4365_317	163	95.09	163	1	1	161	1	163	4e-81	99.3902	99.3865	yes
SD9DN_gene_id_667	120	ID4365_316	117	100	117	0	4	120	1	117	3e-65	97.5	100	yes
SD9DN_gene_id_668	427	ID4365_315	427	99.53	427	0	1	427	1	427	0.0	100	100	yes
SD9DN_gene_id_669	772	ID4365_314	772	99.74	772	0	1	772	1	772	0.0	100	100	yes
SD9DN_gene_id_670	376	ID4365_313	336	99.7	336	0	41	376	1	336	0.0	89.3617	100	yes
SD9DN_gene_id_671	430	ID4365_312	430	99.77	430	0	1	430	1	430	0.0	100	100	yes
SD9DN_gene_id_672	159	ID4365_311	159	98.74	159	0	1	159	1	159	2e-83	100	100	yes
SD9DN_gene_id_673	290	ID4365_310	290	99.31	290	0	1	290	1	290	7e-168	100	100	yes
SD9DN_gene_id_674	225	ID4365_309	225	92.89	225	0	1	225	1	225	3e-123	100	100	yes
SD9DN_gene_id_675	68	ID4365_308	68	100	68	0	1	68	1	68	7e-33	100	100	yes
SD9DN_gene_id_676	135	ID4365_307	135	100	135	0	1	135	1	135	2e-74	100	100	yes
SD9DN_gene_id_677	131	M10_199	349	44	25	0	28	52	322	346	0.035	19.084	7.16332	no
SD9DN_gene_id_678	111	ID4365_306	107	86.27	102	0	10	111	6	107	1e-53	91.8919	95.3271	yes
SD9DN_gene_id_679	285	ID4365_305	49	97.96	49	0	237	285	1	49	7e-21	17.193	100	no
SD9DN_gene_id_680	987	ID4365_304	856	98.13	856	0	132	987	1	856	0.0	86.7275	100	yes
SD9DN_gene_id_681	396	ID4365_303	396	97.22	396	0	1	396	1	396	0.0	100	100	yes
SD9DN_gene_id_682	196	ID4365_302	196	98.98	196	0	1	196	1	196	2e-107	100	100	yes
SD9DN_gene_id_683	865	ID4365_301	865	87.75	865	0	1	865	1	865	0.0	100	100	yes
SD9DN_gene_id_684	109	ID4365_300	387	80.68	88	0	1	88	1	88	3e-36	80.7339	22.739	no
SD9DN_gene_id_685	283	ID4365_300	387	75.97	283	0	1	283	105	387	3e-122	100	73.1266	yes
SD9DN_gene_id_686	630	ID4365_299	630	96.51	630	0	1	630	1	630	0.0	100	100	yes
SD9DN_gene_id_687	724	ID4365_298	675	86.7	669	2	22	690	3	645	0.0	92.4033	98.8148	yes
SD9DN_gene_id_688	3782	ID4365_297	3591	97.24	3591	0	192	3782	1	3591	0.0	94.9498	100	yes
SD9DN_gene_id_689	79	ID4365_296	79	98.73	79	0	1	79	1	79	7e-38	100	100	yes
SD9DN_gene_id_690	177	ID4365_295	168	96.41	167	0	8	174	1	167	9e-96	94.3503	99.4048	yes
SD9DN_gene_id_691	172	ID4365_294	173	78.44	167	1	6	172	9	173	7e-64	97.093	95.9538	yes
SD9DN_gene_id_692	197	ID4365_293	49	100	33	0	1	33	1	33	1e-13	16.7513	67.3469	no
SD9DN_gene_id_693	141	M18_1361	90	56.67	90	1	54	141	1	90	2e-24	63.8298	98.8889	yes
SD9DN_gene_id_694	170	IGB83_5026	120	85	120	0	51	170	1	120	5e-59	70.5882	100	yes
SD9DN_gene_id_872	49	DK2_5557	304	100	49	0	1	49	256	304	2e-23	100	16.1184	no
SD9DN_gene_id_1222	262	DK2_5212	633	100	218	0	1	218	1	218	8e-119	83.2061	34.4392	no
SD9DN_gene_id_1284	127	DK2_5154	362	100	127	0	1	127	236	362	2e-73	100	35.0829	no
SD9DN_gene_id_1352	700	M10_2156	567	26.13	398	18	168	550	13	363	3e-07	56.8571	67.0194	no
SD9DN_gene_id_1491	367	ID4365_2746	792	99.18	367	0	1	367	426	792	0.0	100	46.3384	no
SD9DN_gene_id_1564	282	LESB58_4465	282	75.44	281	0	1	281	1	281	4e-122	99.6454	99.6454	yes
SD9DN_gene_id_1565	27	IGB83_5407	1096	44.44	18	0	10	27	466	483	30	66.6667	1.64234	no
SD9DN_gene_id_1566	35	ID4365_5137	1015	38.1	21	0	5	25	18	38	6.1	60	2.06897	no
SD9DN_gene_id_1604	355	148_3898	410	26.75	243	11	1	214	21	225	0.0003	68.4507	56.5854	no
SD9DN_gene_id_1605	103	DK2_4694	144	29.27	41	0	48	88	86	126	1.2	39.8058	28.4722	no
SD9DN_gene_id_1837	109	ID4365_6181	245	100	109	0	1	109	137	245	7e-57	100	44.4898	no
SD9DN_gene_id_1838	132	ID4365_6181	245	98.28	116	0	1	116	1	116	1e-64	87.8788	47.3469	no
SD9DN_gene_id_1916	108	148_2303	431	100	92	0	1	92	1	92	2e-49	85.1852	21.3457	no
SD9DN_gene_id_2021	139	DK2_842	643	100	94	0	1	94	6	99	5e-51	67.6259	14.619	no
SD9DN_gene_id_2036	67	DK2_855	407	96.92	65	0	1	65	1	65	1e-31	97.0149	15.9705	no
SD9DN_gene_id_2391	264	ID4365_3671	878	97.3	259	0	1	259	1	259	3e-142	98.1061	29.4989	no
SD9DN_gene_id_2422	374	ID4365_3642	900	99.73	365	0	1	365	1	365	0.0	97.5936	40.5556	no
SD9DN_gene_id_2426	46	ID4365_3639	289	97.83	46	0	1	46	244	289	3e-19	100	15.917	no
SD9DN_gene_id_2506	71	IGB83_5541	43	97.67	43	0	29	71	1	43	6e-21	60.5634	100	yes
SD9DN_gene_id_2508	659	PA14_4840	807	25.35	142	3	361	495	380	518	0.0003	21.5478	17.2243	no
SD9DN_gene_id_2621	53	ID4365_359	683	96.23	53	0	1	53	631	683	1e-22	100	7.75988	no
SD9DN_gene_id_3390	197	M10_2156	567	31.85	157	9	11	147	157	311	9e-05	79.6954	26.1023	no
SD9DN_gene_id_3439	108	ID4365_82	256	28.75	80	1	8	81	40	119	0.010	74.0741	30.8594	no
SD9DN_gene_id_3567	636	ID4365_217	1326	99.84	617	0	20	636	710	1326	0.0	97.0126	46.5309	no
SD9DN_gene_id_3651	66	ID4365_135	387	90.57	53	0	1	53	1	53	3e-20	80.303	13.6951	no
SD9DN_gene_id_3658	96	ID4365_128	240	100	96	0	1	96	145	240	5e-50	100	40	no
SD9DN_gene_id_3676	157	M10_3432	982	31.58	152	6	10	146	72	222	0.003	96.8153	14.8676	no
SD9DN_gene_id_3677	101	ID4365_111	308	100	101	0	1	101	208	308	4e-55	100	32.7922	no
SD9DN_gene_id_4313	205	ID4365_1129	560	99.45	181	0	2	182	1	181	7e-99	88.2927	32.3214	no
SD9DN_gene_id_4364	90	IGB83_2122	201	98.86	88	0	3	90	114	201	1e-46	97.7778	43.7811	no
SD9DN_gene_id_4678	107	IGB83_4462	144	99.07	107	0	1	107	38	144	2e-61	100	74.3056	yes
SD9DN_gene_id_5514	208	ID4365_5033	567	99.52	208	0	1	208	360	567	4e-121	100	36.6843	no
SD9DN_gene_id_5531	232	PA7_5446	158	22.58	186	7	23	197	5	158	0.27	80.1724	113.291	no
SD9DN_gene_id_5532	155	ID4365_876	464	33.33	42	0	83	124	113	154	0.40	27.0968	9.05172	no
SD9DN_gene_id_5640	480	PA7_5630	991	33.41	425	10	22	432	19	430	3e-53	88.5417	41.8769	no
SD9DN_gene_id_5895	299	PA7_5311	230	74.25	233	2	67	299	1	230	4e-96	77.9264	100.435	yes
SD9DN_gene_id_5896	372	NCGM2_42	951	22.73	132	3	205	334	759	882	0.30	35.4839	13.5647	no
SD9DN_gene_id_5897	273	ID4365_3642	900	35.9	39	1	212	250	81	116	1.7	14.2857	4.22222	no
SD9DN_gene_id_1351	92	M10_3432	982	27.55	98	1	1	85	206	303	0.11	106.522	9.8778	no
SD9DN_gene_id_1871	67	ID4365_6215	310	98.51	67	0	1	67	1	67	7e-33	100	21.6129	no
SD9DN_gene_id_2505	70	IGB83_5542	70	97.14	70	0	1	70	1	70	3e-36	100	100	yes
SD9DN_gene_id_2507	88	PA14_3918	88	100	88	0	1	88	1	88	7e-47	100	100	yes
SD9DN_gene_id_2853	197	M10_4672	1636	29.77	131	5	35	159	346	466	0.019	66.4975	7.70171	no
SD9DN_gene_id_2854	168	ID4365_4286	339	100	115	0	54	168	225	339	3e-68	68.4524	33.9233	no
SD9DN_gene_id_2973	116	148_1142	313	37.25	51	1	35	82	54	104	0.077	43.9655	15.9744	no
SD9DN_gene_id_2974	94	ID4365_2048	230	100	94	0	1	94	137	230	7e-51	100	40.8696	no
SD9DN_gene_id_3191	68	IGB83_3550	59	76.47	51	0	1	51	1	51	2e-18	75	86.4407	yes
SD9DN_gene_id_3211	48	DK2_65	145	100	48	0	1	48	98	145	7e-23	100	33.1034	no
SD9DN_gene_id_3345	57	ID4365_4873	549	31.25	48	1	6	51	472	519	4.7	84.2105	8.56102	no
SD9DN_gene_id_3561	40	DK2_1564	40	95	40	0	1	40	1	40	8e-18	100	100	yes
SD9DN_gene_id_3562	20	148_5465	341	63.64	11	0	9	19	190	200	53	55	3.22581	no
SD9DN_gene_id_3585	254	ID4365_199	551	100	211	0	1	211	1	211	8e-119	83.0709	38.294	no
SD9DN_gene_id_4696	130	DK2_4642	549	98.46	130	0	1	130	420	549	9e-72	100	23.6794	no
SD9DN_gene_id_4942	69	ID4365_2932	239	98.55	69	0	1	69	171	239	1e-36	100	28.8703	no
SD9DN_gene_id_4944	74	PA7_4412	191	54.55	22	0	51	72	115	136	1.2	29.7297	11.5183	no
SD9DN_gene_id_5280	91	PA7_4843	372	42	50	2	6	49	295	344	0.14	54.9451	12.9032	no
SD9DN_gene_id_5298	69	DK2_792	192	100	69	0	1	69	124	192	3e-35	100	35.9375	no
SD9DN_gene_id_5513	351	ID4365_5033	567	99.62	260	0	1	260	1	260	8e-144	74.0741	45.8554	no
SD9DN_gene_id_5530	89	PA14_3918	88	48.28	87	0	3	89	2	88	6e-22	97.7528	98.8636	no
SD9DN_gene_id_5570	70	ID4365_1806	143	98.57	70	0	1	70	74	143	9e-33	100	48.951	no
SD9DN_gene_id_5571	69	ID4365_1806	143	98.55	69	0	1	69	1	69	3e-35	100	48.2517	no
SD9DN_gene_id_5899	88	PA14_3918	88	43.68	87	1	2	88	3	88	1e-16	98.8636	97.7273	no

## Sheet: Common genes analysis
Supporting Table S8. Comparison by local BLAST of ST-1146 exclusive proteins with the exclusive protein data of P. aeruginosa strains from Grosso-Becerra et al., 2014
Gene	aa length	NCBI description	Hit in Grosso-Becerra et al. 2014 Table S1	aa length	Description in Table S1 Grosso-Becerra et al. 2014	Identity hit	lengt hit	coverage length hit vs aa gene (H vs B)	coverage lenght hit vs aa hit in Table S1 (H vs E)	Assignation in Table S1 Grosso-Becerra et al. 2014
										CORE Orthologs	Water only	Plant Only	Dolphin only	Human only
P37DN_gene_id_5852	338	insertion sequence; otros genes	DK2_2880	326	transposase IS4 family protein	59.18	316	93.4911	96.9325	0	0	0	0	human
P37DN_gene_id_532	51	hypothetical protein	ID4365_524	48	FIG00957790: hypothetical protein	95.83	48	94.1176	100	0	0	0	0	0
P47DN_gene_id_416	43	hypothetical protein; peptide deformylase	ID4365_399	43	FIG00954798: hypothetical protein	100	43	100	100	0	0	0	0	0
SD9DN_gene_id_635	140	P. aeruginosa phague F116/ Pseudomonas phage phi297	LESB58_2358	110	hypothetical protein PLES_23671	91.57	83	59.2857	75.4545	0	0	0	0	human
SD9DN_gene_id_636	40	P. aeruginosa phague F116/ Pseudomonas phage H66	ID4365_338	40	hypothetical protein	95	40	100	100	0	0	0	0	0
SD9DN_gene_id_637	483	Pseudomonas phage PAJU2 /hypothetical protein	NCGM2_2851	494	hypothetical protein NCGM2_2892	50.12	409	84.6791	80.3644	0	0	0	0	human
SD9DN_gene_id_638	143	Pseudomonas phage phi297/ P. aeruginosa phague F116	IGB83_5953	254	hypothetical protein	89.51	143	100	56.2992	0	water	0	0	0
SD9DN_gene_id_639	602	Pseudomonas phage H66/C-5 cytosine-specific DNA methylase/Pseudomonas phage phiCTX	148_3899	636	C-5 cytosine-specific DNA methylase	83.83	637	105.814	99.8428	0	0	0	0	0
SD9DN_gene_id_643	407	Pseudomonas phage H66/ P. aeruginosa phague F116	ID4365_333	406	DNA recombination-dependent growth factor C	99.26	406	99.7543	100	0	water	0	0	0
SD9DN_gene_id_644	166	Pseudomonas phage H66/ P. aeruginosa phague F116	ID4365_332	165	Single-stranded DNA-binding protein	98.79	165	99.3976	100	0	water	0	0	0
SD9DN_gene_id_645	201	P. aeruginosa phague F116/ Pseudomonas phage H66	ID4365_331	201	DNA polymerase III alpha subunit (EC 2_7_7_7)	99.5	201	100	100	0	water	0	0	0
SD9DN_gene_id_649	50	P. aeruginosa phague F116/ Pseudomonas phage H66	ID4365_328	45	hypothetical protein	65.22	46	92	100	0	water	0	0	0
SD9DN_gene_id_650	39	P. aeruginosa phague F116/ Pseudomonas phage H66	ID4365_327	39	hypothetical protein	97.44	39	100	100	0	water	0	0	0
SD9DN_gene_id_652	73	P. aeruginosa phague F116/ Pseudomonas phage H66	ID4365_326	73	FIG00955112: hypothetical protein	100	73	100	100	0	water	0	0	0
SD9DN_gene_id_653	48	P. aeruginosa phague F116/ Pseudomonas phage H66	ID4365_325	48	hypothetical protein	95.83	48	100	100	0	0	0	0	0
SD9DN_gene_id_654	167	P. aeruginosa phague F116/ Pseudomonas phage YMC/01/01/P52_PAE_BP/Pseudomonas phage H66	ID4365_324	167	hypothetical protein	97.01	167	100	100	0	water	0	0	0
SD9DN_gene_id_655	123	P. aeruginosa phague F116/ Pseudomonas phage H66	ID4365_323	123	Carbon storage regulator homolog	99.19	123	100	100	0	water	0	0	0
SD9DN_gene_id_656	70	P. aeruginosa phague F116/ Pseudomonas phage H66	ID4365_322	70	hypothetical protein	90	70	100	100	0	0	0	0	0
SD9DN_gene_id_658	68	hypothetical protein	NCGM2_2859	68	hypothetical protein NCGM2_2900	72.06	68	100	100	0	0	0	0	0
SD9DN_gene_id_659	97	P. aeruginosa phague F116/ Pseudomonas phage H66	LESB58_1330	84	hypothetical protein PLES_13361	68.29	82	84.5361	96.4286	0	0	0	0	0
SD9DN_gene_id_660	267	P. aeruginosa phague F116/ Pseudomonas phage H66	LESB58_794	262	transcriptional regulator	60.54	261	97.7528	99.2366	0	0	0	0	human
SD9DN_gene_id_662	338	P. aeruginosa phague F116/ Pseudomonas phage H66	ID4365_321	322	hypothetical protein	82.83	198	58.5799	61.4907	0	water	0	0	0
SD9DN_gene_id_663	285	P. aeruginosa phague F116/ Pseudomonas phage H66	ID4365_320	285	hypothetical protein	98.95	285	100	100	0	water	0	0	0
SD9DN_gene_id_664	183	Pseudomonas phage H66/ P. aeruginosa phague F116	ID4365_319	183	hypothetical protein	98.36	183	100	100	0	water	0	0	0
SD9DN_gene_id_665	169	Pseudomonas phage H66	ID4365_318	167	Protein NinG	99.4	167	98.8166	100	0	water	0	0	0
SD9DN_gene_id_666	164	P. aeruginosa phague F116/ Pseudomonas phage H66	ID4365_317	163	hypothetical protein	95.09	163	99.3902	99.3865	0	water	0	0	0
SD9DN_gene_id_667	120	Pseudomonas phage H66	ID4365_316	117	Phage terminase2C small subunit	100	117	97.5	100	0	water	0	0	0
SD9DN_gene_id_668	427	Pseudomonas phage H66	ID4365_315	427	Phage terminase large subunit	99.53	427	100	100	0	water	0	0	0
SD9DN_gene_id_669	772	Pseudomonas phage H66/ P. aeruginosa phague F116	ID4365_314	772	hypothetical protein	99.74	772	100	100	0	water	0	0	0
SD9DN_gene_id_670	376	P. aeruginosa phague F116/ Pseudomonas phage H66	ID4365_313	336	hypothetical protein2C putative phage associated protein	99.7	336	89.3617	100	0	water	0	0	0
SD9DN_gene_id_671	430	P. aeruginosa phague F116/ Pseudomonas phage H66	ID4365_312	430	conserved phage protein	99.77	430	100	100	0	water	0	0	0
SD9DN_gene_id_672	159	P. aeruginosa phague F116/ Pseudomonas phage H66	ID4365_311	159	Virion structural protein	98.74	159	100	100	0	water	0	0	0
SD9DN_gene_id_673	290	P. aeruginosa phague F116/ Pseudomonas phage H66	ID4365_310	290	hypothetical protein	99.31	290	100	100	0	water	0	0	0
SD9DN_gene_id_674	225	Pseudomonas phage H66/ P. aeruginosa phague F116	ID4365_309	225	FIG00967744: hypothetical protein	92.89	225	100	100	0	water	0	0	0
SD9DN_gene_id_675	68	P. aeruginosa phague F116/ Pseudomonas phage H66	ID4365_308	68	hypothetical protein	100	68	100	100	0	water	0	0	0
SD9DN_gene_id_676	135	P. aeruginosa phague F116/ Pseudomonas phage H66	ID4365_307	135	hypothetical protein	100	135	100	100	0	water	0	0	0
SD9DN_gene_id_678	111	Pseudomonas phage H66/ P. aeruginosa phague F116	ID4365_306	107	hypothetical protein	86.27	102	91.8919	95.3271	0	water	0	0	0
SD9DN_gene_id_680	987	Pseudomonas phage H66/ P. aeruginosa phague F116	ID4365_304	856	FIG00964366: hypothetical protein	98.13	856	86.7275	100	0	water	0	0	0
SD9DN_gene_id_681	396	P. aeruginosa phague F116/ Pseudomonas phage H66	ID4365_303	396	hypothetical protein	97.22	396	100	100	0	water	0	0	0
SD9DN_gene_id_682	196	Pseudomonas phage H66/ P. aeruginosa phague F116	ID4365_302	196	hypothetical protein	98.98	196	100	100	0	water	0	0	0
SD9DN_gene_id_683	865	P. aeruginosa phague F116/ Pseudomonas phage H66	ID4365_301	865	hypothetical protein	87.75	865	100	100	0	water	0	0	0
SD9DN_gene_id_685	283	P. aeruginosa phague F116/ Pseudomonas phage H66	ID4365_300	387	hypothetical protein	75.97	283	100	73.1266	0	water	0	0	0
SD9DN_gene_id_686	630	Pseudomonas phage H66/ P. aeruginosa phague F116	ID4365_299	630	hypothetical protein	96.51	630	100	100	0	water	0	0	0
SD9DN_gene_id_687	724	P. aeruginosa phague F116/ Pseudomonas phage H66	ID4365_298	675	hypothetical protein	86.7	669	92.4033	98.8148	0	water	0	0	0
SD9DN_gene_id_688	3782	Pseudomonas phage H66/ P. aeruginosa phague F116	ID4365_297	3591	hypothetical protein	97.24	3591	94.9498	100	0	water	0	0	0
SD9DN_gene_id_689	79	Pseudomonas phage H66/ P. aeruginosa phague F116	ID4365_296	79	Phage holin	98.73	79	100	100	0	water	0	0	0
SD9DN_gene_id_690	177	P. aeruginosa phague F116/ Pseudomonas phage H66	ID4365_295	168	Lysozyme	96.41	167	94.3503	99.4048	0	water	0	0	0
SD9DN_gene_id_691	172	P. aeruginosa phague F116/ Pseudomonas phage H66	ID4365_294	173	Phage outer membrane lytic protein Rz	78.44	167	97.093	95.9538	0	water	0	0	0
SD9DN_gene_id_693	141	Pseudomonas phage H66/ P. aeruginosa phague F116	M18_1361	90	bacteriophage protein	56.67	90	63.8298	98.8889	0	0	plant	0	0
SD9DN_gene_id_694	170	Pseudomonas phage H66/ P. aeruginosa phague F116/hypothetical protein	IGB83_5026	120	hypothetical protein	85	120	70.5882	100	0	0	0	0	0
SD9DN_gene_id_1564	282	not found	LESB58_4465	282	hypothetical protein PLES_44961	75.44	281	99.6454	99.6454	0	0	0	0	human
SD9DN_gene_id_2506	71	hypothetical protein of bacteriophage Pf1; hypothetical protein	IGB83_5541	43	FIG00959172: hypothetical protein	97.67	43	60.5634	100	0	0	0	0	0
SD9DN_gene_id_4678	107	putative binding protein component of ABC transpor	IGB83_4462	144	Dipeptide-binding ABC transporter2C periplasmic substrate-binding component (TC 3_A_1_5_2)	99.07	107	100	74.3056	0	water	0	0	0
SD9DN_gene_id_5895	299	not found	PA7_5311	230	restriction endonuclease	74.25	233	77.9264	100.435	0	0	0	0	human
SD9DN_gene_id_2505	70	hypothetical protein of bacteriophage Pf1	IGB83_5542	70	FIG00965801: hypothetical protein	97.14	70	100	100	0	0	0	0	0
SD9DN_gene_id_2507	88	hypothetical protein	PA14_3918	88	hypothetical protein PA14_49020	100	88	100	100	0	0	0	0	human
SD9DN_gene_id_3191	68	hypothetical protein	IGB83_3550	59	transposase-like p%3Brotein	76.47	51	75	86.4407	0	water	0	0	0
SD9DN_gene_id_3561	40	hypothetical protein	DK2_1564	40	hypothetical protein PADK2_07830	95	40	100	100	0	0	0	0	human
